# Supplementary material for: (18-Crown-6)potassium [(1,2,5,6-η)-cyclo­octa-1,5-diene][(1,2,3,4-η)-naph­tha­lene]­ferrate(−I)
Source: Acta Crystallogr Sect E Struct Rep Online. 2012 Sep 1;68(Pt 10):m1230–1. doi: 10.1107/S160053681203704X (PMC3470125; doi:10.1107/S160053681203704X)
Supplement: Supplementary file 1 [file e-68-m1230-sup1.cif]

##############################################################################
#                                                                            #
# This CIF contains the data in a paper accepted for publication in          #
# Acta Crystallographica Section E. It conforms to the requirements of       #
# Notes for Authors for Acta Crystallographica Section E, and has been       #
# peer reviewed under the auspices of the IUCr Commission on Journals.       #
#                                                                            #
# Full details of the Crystallographic Information File format               #
# are given in the paper "The Crystallographic Information File (CIF):       #
# a New Standard Archive File for Crystallography" by S. R. Hall, F. H.      #
# Allen and I. D. Brown [Acta Cryst. (1991), A47, 655-685].                  #
#                                                                            #
# The current version of the core CIF dictionary is obtainable from          #
# ftp://ftp.iucr.org/pub/cif_core.dic.                                       #
#                                                                            #
# Software is freely available for graphical display of the structure(s)     #
# in this CIF. For information consult the CIF software page                 #
# http://www.iucr.org/resources/cif/software.                                #
#                                                                            #
# This file may be used for bona fide research purposes within the           #
# scientific community so long as proper attribution is given to the journal # 
# article from which it was obtained.                                        #
#                                                                            #
##############################################################################
data_I
_audit_creation_method     SHELXL-97
_chemical_name_systematic
;
(18-Crown-6)potassium
[(1,2,5,6-\h)-cycloocta-1,5-diene][(1,2,3,4-\h)-naphthalene]ferrate(-I)
;
_chemical_name_common     I
_chemical_formula_moiety     'C12 H24 K O6 +, C18 H20 Fe -'
_chemical_formula_sum     'C30 H44 Fe K O6'
_chemical_formula_iupac     '[K (C12 H24 O6)] [Fe (C8 H12) (C10 H8)]'
_chemical_formula_weight     595.60
_chemical_melting_point     ?
_symmetry_cell_setting     triclinic
_symmetry_space_group_name_H-M     'P -1'
_symmetry_space_group_name_Hall     '-P 1'
loop_
    _symmetry_equiv_pos_as_xyz
    'x, y, z'
    '-x, -y, -z'
_cell_length_a     9.2440(10)
_cell_length_b     10.5285(12)
_cell_length_c     15.971(2)
_cell_angle_alpha     76.085(2)
_cell_angle_beta     89.651(2)
_cell_angle_gamma     74.949(2)
_cell_volume     1454.4(3)
_cell_formula_units_Z     2
_cell_measurement_reflns_used     3650
_cell_measurement_theta_min     2.285
_cell_measurement_theta_max     27.50
_cell_measurement_temperature     173(2)
_exptl_crystal_description     block
_exptl_crystal_colour     'dark red'
_exptl_crystal_size_max     0.42
_exptl_crystal_size_mid     0.32
_exptl_crystal_size_min     0.22
_exptl_crystal_density_diffrn     1.360
_exptl_crystal_density_meas     ?
_exptl_crystal_density_method     'not measured'
_exptl_crystal_F_000     634
_exptl_absorpt_coefficient_mu     0.702
_exptl_absorpt_correction_type     multi-scan
_exptl_absorpt_process_details     '(<i>SADABS</i>; Sheldrick, 2008<i>a</i>)'
_exptl_absorpt_correction_T_min     0.6661
_exptl_absorpt_correction_T_max     0.7456
_exptl_special_details
;
;
_diffrn_ambient_temperature     173(2)
_diffrn_radiation_type     MoK\a
_diffrn_radiation_wavelength     0.71073
_diffrn_radiation_source     'normal-focus sealed tube'
_diffrn_radiation_monochromator     graphite
_diffrn_measurement_device_type     'Siemens SMART CCD'
_diffrn_measurement_method     '\w scans per \f'
_diffrn_detector_area_resol_mean     ?
_diffrn_reflns_number     17413
_diffrn_reflns_av_R_equivalents     0.0253
_diffrn_reflns_av_sigmaI/netI     0.0309
_diffrn_reflns_theta_min     1.32
_diffrn_reflns_theta_max     27.51
_diffrn_reflns_theta_full     27.51
_diffrn_measured_fraction_theta_max     0.989
_diffrn_measured_fraction_theta_full     0.989
_diffrn_reflns_limit_h_min     -12
_diffrn_reflns_limit_h_max     11
_diffrn_reflns_limit_k_min     -13
_diffrn_reflns_limit_k_max     13
_diffrn_reflns_limit_l_min     -20
_diffrn_reflns_limit_l_max     20
_diffrn_standards_number     0
_diffrn_standards_interval_count     .
_diffrn_standards_interval_time     .
_diffrn_standards_decay_%     ?
_refine_special_details
;
Refinement of <i>F</i>^2^ against ALL reflections. The weighted <i>R</i>-factor
<i>wR</i> and goodness of fit <i>S</i> are based on <i>F</i>^2^, conventional
<i>R</i>-factors <i>R</i> are based on <i>F</i>, with <i>F</i> set to zero for
negative <i>F</i>^2^. The threshold expression of <i>F</i>^2^ >
\s(<i>F</i>^2^) is used only for calculating <i>R</i>-factors(gt) <i>etc</i>.
and is not relevant to the choice of reflections for refinement.
<i>R</i>-factors based on <i>F</i>^2^ are statistically about twice as large
as those based on <i>F</i>, and <i>R</i>- factors based on ALL data will be
even larger.
;
_reflns_number_total     6610
_reflns_number_gt     5576
_reflns_threshold_expression     I>2sigma(I)
_refine_ls_structure_factor_coef     Fsqd
_refine_ls_matrix_type     full
_refine_ls_R_factor_all     0.0418
_refine_ls_R_factor_gt     0.0311
_refine_ls_wR_factor_gt     0.0690
_refine_ls_wR_factor_ref     0.0727
_refine_ls_goodness_of_fit_ref     1.039
_refine_ls_restrained_S_all     1.039
_refine_ls_number_reflns     6610
_refine_ls_number_parameters     423
_refine_ls_number_restraints     0
_refine_ls_hydrogen_treatment     mixed
_refine_ls_weighting_scheme     calc
_refine_ls_weighting_details
         'calc w=1/[\s^2^(Fo^2^)+(0.0321P)^2^+0.4038P] where P=(Fo^2^+2Fc^2^)/3'
_atom_sites_solution_hydrogens     geom
_atom_sites_solution_primary     direct
_atom_sites_solution_secondary     difmap
_refine_ls_shift/su_max     0.001
_refine_ls_shift/su_mean     0.000
_refine_diff_density_max     0.318
_refine_diff_density_min     -0.290
_refine_ls_extinction_method     none
_refine_ls_extinction_coef     ?
loop_
    _atom_type_symbol
    _atom_type_description
    _atom_type_scat_dispersion_real
    _atom_type_scat_dispersion_imag
    _atom_type_scat_source
    'C' 'C' 0.0033 0.0016
                         'International Tables Vol C Tables 4.2.6.8 and 6.1.1.4'
    'H' 'H' 0.0000 0.0000
                         'International Tables Vol C Tables 4.2.6.8 and 6.1.1.4'
    'O' 'O' 0.0106 0.0060
                         'International Tables Vol C Tables 4.2.6.8 and 6.1.1.4'
    'K' 'K' 0.2009 0.2494
                         'International Tables Vol C Tables 4.2.6.8 and 6.1.1.4'
    'Fe' 'Fe' 0.3463 0.8444
                         'International Tables Vol C Tables 4.2.6.8 and 6.1.1.4'
_computing_data_collection     'SMART (Bruker, 2003)'
_computing_cell_refinement     'SAINT (Bruker, 2003)'
_computing_data_reduction     'SAINT (Bruker, 2003)'
_computing_structure_solution     'SIR97 (Altomare <i>et al.</i>, 1999)'
_computing_structure_refinement     'SHELXL97 (Sheldrick, 2008<i>b</i>)'
_computing_molecular_graphics     'SHELXTL (Sheldrick, 2008<i>b</i>)'
_computing_publication_material     'SHELXTL (Sheldrick, 2008<i>b</i>)'
loop_
    _atom_site_type_symbol
    _atom_site_label
    _atom_site_fract_x
    _atom_site_fract_y
    _atom_site_fract_z
    _atom_site_U_iso_or_equiv
    _atom_site_adp_type
    _atom_site_calc_flag
    _atom_site_refinement_flags
    _atom_site_occupancy
    _atom_site_symmetry_multiplicity
    _atom_site_disorder_assembly
    _atom_site_disorder_group
    Fe Fe1 0.66405(2) 0.07626(2) 0.327243(13) 0.02107(7) Uani d . 1 1 . .
    C C1 0.42748(18) 0.15429(16) 0.29524(11) 0.0273(3) Uani d . 1 1 . .
    H H1 0.364(2) 0.1109(18) 0.2718(11) 0.033(5) Uiso d . 1 1 . .
    C C2 0.46028(19) 0.12384(16) 0.38572(11) 0.0300(4) Uani d . 1 1 . .
    H H2 0.420(2) 0.058(2) 0.4266(13) 0.041(5) Uiso d . 1 1 . .
    C C3 0.5629(2) 0.18225(16) 0.41542(11) 0.0296(4) Uani d . 1 1 . .
    H H3 0.597(2) 0.1600(19) 0.4752(13) 0.036(5) Uiso d . 1 1 . .
    C C4 0.62680(19) 0.27169(16) 0.35391(10) 0.0271(3) Uani d . 1 1 . .
    H H4 0.704(2) 0.3085(17) 0.3709(11) 0.029(5) Uiso d . 1 1 . .
    C C5 0.57720(19) 0.45705(16) 0.21584(11) 0.0292(4) Uani d . 1 1 . .
    H H5 0.644(2) 0.4972(18) 0.2374(11) 0.029(5) Uiso d . 1 1 . .
    C C6 0.5125(2) 0.50782(18) 0.13140(12) 0.0347(4) Uani d . 1 1 . .
    H H6 0.535(2) 0.583(2) 0.0952(12) 0.038(5) Uiso d . 1 1 . .
    C C7 0.4159(2) 0.44642(19) 0.10107(12) 0.0363(4) Uani d . 1 1 . .
    H H7 0.370(2) 0.4835(19) 0.0440(13) 0.038(5) Uiso d . 1 1 . .
    C C8 0.38090(19) 0.33404(17) 0.15534(11) 0.0304(4) Uani d . 1 1 . .
    H H8 0.312(2) 0.2921(18) 0.1354(11) 0.033(5) Uiso d . 1 1 . .
    C C9 0.44646(17) 0.27912(15) 0.23910(10) 0.0245(3) Uani d . 1 1 . .
    C C10 0.54882(17) 0.34143(15) 0.27027(10) 0.0241(3) Uani d . 1 1 . .
    C C11 0.83151(18) 0.08378(17) 0.24371(10) 0.0252(3) Uani d . 1 1 . .
    H H11 0.8227(19) 0.1757(18) 0.2129(11) 0.029(5) Uiso d . 1 1 . .
    C C12 0.72907(18) 0.02003(16) 0.21617(10) 0.0249(3) Uani d . 1 1 . .
    H H12 0.658(2) 0.0732(18) 0.1659(11) 0.030(5) Uiso d . 1 1 . .
    C C13 0.7681(2) -0.13215(17) 0.22562(11) 0.0291(4) Uani d . 1 1 . .
    H H13A 0.681(2) -0.1568(18) 0.2049(11) 0.033(5) Uiso d . 1 1 . .
    H H13B 0.853(2) -0.1600(18) 0.1890(12) 0.034(5) Uiso d . 1 1 . .
    C C14 0.8100(2) -0.21363(17) 0.32012(12) 0.0311(4) Uani d . 1 1 . .
    H H14A 0.916(2) -0.2459(18) 0.3285(11) 0.032(5) Uiso d . 1 1 . .
    H H14B 0.772(2) -0.2956(19) 0.3322(12) 0.036(5) Uiso d . 1 1 . .
    C C15 0.74815(18) -0.12962(16) 0.38461(10) 0.0274(3) Uani d . 1 1 . .
    H H15 0.6795(19) -0.1666(17) 0.4243(11) 0.025(4) Uiso d . 1 1 . .
    C C16 0.83112(19) -0.05207(17) 0.41517(11) 0.0294(4) Uani d . 1 1 . .
    H H16 0.813(2) -0.0428(18) 0.4740(12) 0.035(5) Uiso d . 1 1 . .
    C C17 0.9833(2) -0.0384(2) 0.38516(12) 0.0369(4) Uani d . 1 1 . .
    H H17A 1.063(2) -0.122(2) 0.4099(12) 0.042(5) Uiso d . 1 1 . .
    H H17B 1.006(2) 0.033(2) 0.4088(12) 0.037(5) Uiso d . 1 1 . .
    C C18 0.98569(19) 0.00363(19) 0.28624(12) 0.0321(4) Uani d . 1 1 . .
    H H18A 1.0232(19) -0.0742(18) 0.2615(11) 0.030(5) Uiso d . 1 1 . .
    H H18B 1.058(2) 0.0561(19) 0.2702(12) 0.038(5) Uiso d . 1 1 . .
    K K1 0.20189(4) 0.61844(4) 0.21260(2) 0.02749(9) Uani d . 1 1 . .
    O O1 0.15085(12) 0.44660(11) 0.36324(7) 0.0284(2) Uani d . 1 1 . .
    O O2 -0.03471(13) 0.48729(11) 0.21687(7) 0.0286(2) Uani d . 1 1 . .
    O O3 0.02462(13) 0.65530(12) 0.05729(7) 0.0315(3) Uani d . 1 1 . .
    O O4 0.18316(13) 0.85078(12) 0.06839(7) 0.0330(3) Uani d . 1 1 . .
    O O5 0.37379(13) 0.80421(11) 0.21515(7) 0.0310(3) Uani d . 1 1 . .
    O O6 0.29972(12) 0.64416(11) 0.37056(7) 0.0256(2) Uani d . 1 1 . .
    C C19 0.02914(19) 0.38609(17) 0.36605(11) 0.0316(4) Uani d . 1 1 . .
    H H19A -0.0635 0.4477 0.3797 0.038 Uiso calc R 1 1 . .
    H H19B 0.0515 0.2998 0.4114 0.038 Uiso calc R 1 1 . .
    C C20 0.00795(19) 0.35982(16) 0.27952(11) 0.0308(4) Uani d . 1 1 . .
    H H20A 0.1025 0.3025 0.2644 0.037 Uiso calc R 1 1 . .
    H H20B -0.0710 0.3115 0.2808 0.037 Uiso calc R 1 1 . .
    C C21 -0.06693(19) 0.47181(18) 0.13330(11) 0.0310(4) Uani d . 1 1 . .
    H H21A -0.1514 0.4298 0.1351 0.037 Uiso calc R 1 1 . .
    H H21B 0.0219 0.4120 0.1145 0.037 Uiso calc R 1 1 . .
    C C22 -0.10719(19) 0.60868(19) 0.07117(11) 0.0332(4) Uani d . 1 1 . .
    H H22A -0.1490 0.6027 0.0158 0.040 Uiso calc R 1 1 . .
    H H22B -0.1841 0.6730 0.0950 0.040 Uiso calc R 1 1 . .
    C C23 -0.0027(2) 0.78647(17) -0.00035(11) 0.0355(4) Uani d . 1 1 . .
    H H23A -0.0771 0.8532 0.0232 0.043 Uiso calc R 1 1 . .
    H H23B -0.0440 0.7849 -0.0570 0.043 Uiso calc R 1 1 . .
    C C24 0.1409(2) 0.82724(18) -0.01150(11) 0.0358(4) Uani d . 1 1 . .
    H H24A 0.2202 0.7543 -0.0266 0.043 Uiso calc R 1 1 . .
    H H24B 0.1270 0.9108 -0.0586 0.043 Uiso calc R 1 1 . .
    C C25 0.31741(19) 0.89400(18) 0.06443(11) 0.0342(4) Uani d . 1 1 . .
    H H25A 0.3073 0.9753 0.0160 0.041 Uiso calc R 1 1 . .
    H H25B 0.4031 0.8211 0.0547 0.041 Uiso calc R 1 1 . .
    C C26 0.3439(2) 0.92658(17) 0.14826(11) 0.0330(4) Uani d . 1 1 . .
    H H26A 0.4303 0.9665 0.1451 0.040 Uiso calc R 1 1 . .
    H H26B 0.2542 0.9933 0.1605 0.040 Uiso calc R 1 1 . .
    C C30 0.17578(18) 0.48077(17) 0.44181(10) 0.0278(3) Uani d . 1 1 . .
    H H30A 0.1836 0.4013 0.4912 0.033 Uiso calc R 1 1 . .
    H H30B 0.0907 0.5555 0.4499 0.033 Uiso calc R 1 1 . .
    C C31 0.31821(18) 0.52392(16) 0.43816(10) 0.0272(3) Uani d . 1 1 . .
    H H31A 0.3414 0.5416 0.4940 0.033 Uiso calc R 1 1 . .
    H H31B 0.4024 0.4511 0.4270 0.033 Uiso calc R 1 1 . .
    C C32 0.43081(17) 0.69279(16) 0.36395(10) 0.0267(3) Uani d . 1 1 . .
    H H32A 0.5150 0.6267 0.3462 0.032 Uiso calc R 1 1 . .
    H H32B 0.4602 0.7039 0.4207 0.032 Uiso calc R 1 1 . .
    C C33 0.39767(18) 0.82636(16) 0.29834(11) 0.0283(3) Uani d . 1 1 . .
    H H33A 0.3070 0.8895 0.3128 0.034 Uiso calc R 1 1 . .
    H H33B 0.4829 0.8672 0.2981 0.034 Uiso calc R 1 1 . .
loop_
    _atom_site_aniso_label
    _atom_site_aniso_U_11
    _atom_site_aniso_U_22
    _atom_site_aniso_U_33
    _atom_site_aniso_U_12
    _atom_site_aniso_U_13
    _atom_site_aniso_U_23
    Fe1 0.02165(12) 0.02075(11) 0.01995(11) -0.00350(8) 0.00137(8) -0.00573(8)
    C1 0.0217(8) 0.0211(8) 0.0376(9) -0.0045(6) 0.0020(7) -0.0057(7)
    C2 0.0292(9) 0.0237(8) 0.0328(9) -0.0032(7) 0.0117(7) -0.0034(7)
    C3 0.0367(9) 0.0258(8) 0.0231(8) -0.0009(7) 0.0062(7) -0.0082(7)
    C4 0.0287(8) 0.0261(8) 0.0290(8) -0.0057(7) 0.0028(7) -0.0130(7)
    C5 0.0276(8) 0.0233(8) 0.0380(9) -0.0077(7) 0.0099(7) -0.0090(7)
    C6 0.0368(10) 0.0258(9) 0.0352(10) -0.0050(7) 0.0134(8) 0.0002(7)
    C7 0.0351(10) 0.0371(10) 0.0271(9) 0.0003(8) 0.0024(8) -0.0006(8)
    C8 0.0251(8) 0.0314(9) 0.0320(9) -0.0026(7) -0.0015(7) -0.0076(7)
    C9 0.0201(7) 0.0213(7) 0.0301(8) -0.0004(6) 0.0048(6) -0.0085(6)
    C10 0.0229(8) 0.0206(7) 0.0289(8) -0.0021(6) 0.0076(6) -0.0105(6)
    C11 0.0265(8) 0.0252(8) 0.0247(8) -0.0075(6) 0.0057(6) -0.0072(6)
    C12 0.0248(8) 0.0284(8) 0.0213(7) -0.0048(6) 0.0025(6) -0.0082(6)
    C13 0.0287(9) 0.0295(9) 0.0327(9) -0.0068(7) 0.0040(7) -0.0157(7)
    C14 0.0304(9) 0.0230(8) 0.0389(10) -0.0042(7) 0.0006(7) -0.0088(7)
    C15 0.0276(8) 0.0239(8) 0.0257(8) -0.0029(7) 0.0000(7) -0.0009(6)
    C16 0.0296(9) 0.0297(9) 0.0244(8) -0.0009(7) -0.0048(7) -0.0054(7)
    C17 0.0275(9) 0.0385(10) 0.0422(11) -0.0033(8) -0.0098(8) -0.0112(8)
    C18 0.0213(8) 0.0342(9) 0.0443(10) -0.0077(7) 0.0053(7) -0.0160(8)
    K1 0.03164(19) 0.03177(19) 0.02181(17) -0.01498(15) 0.00019(14) -0.00468(14)
    O1 0.0298(6) 0.0331(6) 0.0255(6) -0.0146(5) 0.0039(5) -0.0066(5)
    O2 0.0335(6) 0.0279(6) 0.0285(6) -0.0118(5) 0.0009(5) -0.0107(5)
    O3 0.0300(6) 0.0322(6) 0.0298(6) -0.0080(5) -0.0047(5) -0.0032(5)
    O4 0.0394(7) 0.0395(7) 0.0219(6) -0.0168(5) 0.0009(5) -0.0040(5)
    O5 0.0396(7) 0.0238(6) 0.0294(6) -0.0127(5) -0.0057(5) -0.0015(5)
    O6 0.0245(6) 0.0247(6) 0.0260(6) -0.0074(4) -0.0034(4) -0.0025(4)
    C19 0.0328(9) 0.0314(9) 0.0324(9) -0.0158(7) 0.0047(7) -0.0033(7)
    C20 0.0303(9) 0.0268(8) 0.0388(9) -0.0132(7) 0.0045(7) -0.0089(7)
    C21 0.0294(9) 0.0406(10) 0.0323(9) -0.0158(7) 0.0051(7) -0.0196(8)
    C22 0.0258(8) 0.0476(11) 0.0297(9) -0.0094(8) -0.0020(7) -0.0164(8)
    C23 0.0460(11) 0.0296(9) 0.0270(9) -0.0037(8) -0.0110(8) -0.0063(7)
    C24 0.0544(12) 0.0294(9) 0.0215(8) -0.0106(8) -0.0001(8) -0.0028(7)
    C25 0.0330(9) 0.0304(9) 0.0340(9) -0.0094(7) 0.0034(7) 0.0031(7)
    C26 0.0327(9) 0.0252(8) 0.0382(10) -0.0126(7) -0.0038(7) 0.0033(7)
    C30 0.0311(9) 0.0301(8) 0.0198(8) -0.0080(7) 0.0016(6) -0.0018(6)
    C31 0.0292(8) 0.0284(8) 0.0209(8) -0.0050(7) -0.0024(6) -0.0028(6)
    C32 0.0229(8) 0.0299(8) 0.0288(8) -0.0075(6) -0.0032(6) -0.0096(7)
    C33 0.0256(8) 0.0268(8) 0.0352(9) -0.0096(7) -0.0019(7) -0.0095(7)
_geom_special_details
;
All e.s.d.'s (except the e.s.d. in the dihedral angle between two l.s. planes)
are estimated using the full covariance matrix. The cell e.s.d.'s are taken
into account individually in the estimation of e.s.d.'s in distances, angles
and torsion angles; correlations between e.s.d.'s in cell parameters are only
used when they are defined by crystal symmetry. An approximate (isotropic)
treatment of cell e.s.d.'s is used for estimating e.s.d.'s involving l.s.
planes.
;
loop_
    _geom_bond_atom_site_label_1
    _geom_bond_atom_site_label_2
    _geom_bond_site_symmetry_2
    _geom_bond_distance
    _geom_bond_publ_flag
    Fe1 C12 . 2.0410(15) ?
    Fe1 C11 . 2.0421(15) ?
    Fe1 C16 . 2.0525(16) ?
    Fe1 C3 . 2.0736(16) ?
    Fe1 C15 . 2.0786(16) ?
    Fe1 C2 . 2.0940(16) ?
    Fe1 C4 . 2.1413(16) ?
    Fe1 C1 . 2.1441(16) ?
    C1 C2 . 1.420(2) ?
    C1 C9 . 1.454(2) ?
    C1 H1 . 0.960(18) ?
    C2 C3 . 1.397(2) ?
    C2 H2 . 0.98(2) ?
    C3 C4 . 1.427(2) ?
    C3 H3 . 0.961(19) ?
    C4 C10 . 1.452(2) ?
    C4 H4 . 0.961(18) ?
    C5 C6 . 1.400(3) ?
    C5 C10 . 1.400(2) ?
    C5 K1 . 3.4387(17) ?
    C5 H5 . 0.941(18) ?
    C6 C7 . 1.380(3) ?
    C6 K1 . 3.1978(18) ?
    C6 H6 . 0.932(19) ?
    C7 C8 . 1.399(2) ?
    C7 K1 . 3.1647(19) ?
    C7 H7 . 0.955(19) ?
    C8 C9 . 1.395(2) ?
    C8 K1 . 3.3565(18) ?
    C8 H8 . 0.959(18) ?
    C9 C10 . 1.435(2) ?
    C11 C12 . 1.420(2) ?
    C11 C18 . 1.522(2) ?
    C11 H11 . 0.957(18) ?
    C12 C13 . 1.518(2) ?
    C12 H12 . 0.994(18) ?
    C13 C14 . 1.541(2) ?
    C13 H13A . 0.986(18) ?
    C13 H13B . 0.997(19) ?
    C14 C15 . 1.529(2) ?
    C14 H14A . 0.944(19) ?
    C14 H14B . 0.993(19) ?
    C15 C16 . 1.419(2) ?
    C15 H15 . 0.980(17) ?
    C16 C17 . 1.514(3) ?
    C16 H16 . 0.977(19) ?
    C17 C18 . 1.537(3) ?
    C17 H17A . 0.98(2) ?
    C17 H17B . 0.99(2) ?
    C18 H18A . 0.977(18) ?
    C18 H18B . 0.972(19) ?
    K1 O1 . 2.7604(11) ?
    K1 O6 . 2.7818(11) ?
    K1 O5 . 2.8294(11) ?
    K1 O2 . 2.8664(11) ?
    K1 O3 . 2.8715(12) ?
    K1 O4 . 2.8972(12) ?
    O1 C30 . 1.4216(19) ?
    O1 C19 . 1.4254(19) ?
    O2 C21 . 1.4252(19) ?
    O2 C20 . 1.4289(19) ?
    O3 C23 . 1.424(2) ?
    O3 C22 . 1.425(2) ?
    O4 C25 . 1.425(2) ?
    O4 C24 . 1.432(2) ?
    O5 C26 . 1.4263(18) ?
    O5 C33 . 1.4310(19) ?
    O6 C31 . 1.4247(18) ?
    O6 C32 . 1.4271(18) ?
    C19 C20 . 1.497(2) ?
    C19 H19A . 0.9900 ?
    C19 H19B . 0.9900 ?
    C20 H20A . 0.9900 ?
    C20 H20B . 0.9900 ?
    C21 C22 . 1.496(2) ?
    C21 H21A . 0.9900 ?
    C21 H21B . 0.9900 ?
    C22 H22A . 0.9900 ?
    C22 H22B . 0.9900 ?
    C23 C24 . 1.494(3) ?
    C23 H23A . 0.9900 ?
    C23 H23B . 0.9900 ?
    C24 H24A . 0.9900 ?
    C24 H24B . 0.9900 ?
    C25 C26 . 1.496(2) ?
    C25 H25A . 0.9900 ?
    C25 H25B . 0.9900 ?
    C26 H26A . 0.9900 ?
    C26 H26B . 0.9900 ?
    C30 C31 . 1.497(2) ?
    C30 H30A . 0.9900 ?
    C30 H30B . 0.9900 ?
    C31 H31A . 0.9900 ?
    C31 H31B . 0.9900 ?
    C32 C33 . 1.497(2) ?
    C32 H32A . 0.9900 ?
    C32 H32B . 0.9900 ?
    C33 H33A . 0.9900 ?
    C33 H33B . 0.9900 ?
loop_
    _geom_angle_atom_site_label_1
    _geom_angle_atom_site_label_2
    _geom_angle_atom_site_label_3
    _geom_angle_site_symmetry_1
    _geom_angle_site_symmetry_3
    _geom_angle
    _geom_angle_publ_flag
    C12 Fe1 C11 . . 40.72(6) ?
    C12 Fe1 C16 . . 101.66(7) ?
    C11 Fe1 C16 . . 85.08(7) ?
    C12 Fe1 C3 . . 163.78(7) ?
    C11 Fe1 C3 . . 137.43(7) ?
    C16 Fe1 C3 . . 93.69(7) ?
    C12 Fe1 C15 . . 83.82(7) ?
    C11 Fe1 C15 . . 94.47(7) ?
    C16 Fe1 C15 . . 40.18(6) ?
    C3 Fe1 C15 . . 111.66(7) ?
    C12 Fe1 C2 . . 135.35(7) ?
    C11 Fe1 C2 . . 162.51(7) ?
    C16 Fe1 C2 . . 111.20(7) ?
    C3 Fe1 C2 . . 39.17(7) ?
    C15 Fe1 C2 . . 102.14(7) ?
    C12 Fe1 C4 . . 128.82(6) ?
    C11 Fe1 C4 . . 100.06(6) ?
    C16 Fe1 C4 . . 105.99(7) ?
    C3 Fe1 C4 . . 39.54(6) ?
    C15 Fe1 C4 . . 141.78(6) ?
    C2 Fe1 C4 . . 70.01(6) ?
    C12 Fe1 C1 . . 99.01(7) ?
    C11 Fe1 C1 . . 126.64(6) ?
    C16 Fe1 C1 . . 146.94(7) ?
    C3 Fe1 C1 . . 69.83(7) ?
    C15 Fe1 C1 . . 118.39(6) ?
    C2 Fe1 C1 . . 39.12(7) ?
    C4 Fe1 C1 . . 79.83(6) ?
    C2 C1 C9 . . 120.56(15) ?
    C2 C1 Fe1 . . 68.54(9) ?
    C9 C1 Fe1 . . 92.17(10) ?
    C2 C1 H1 . . 120.7(11) ?
    C9 C1 H1 . . 115.8(11) ?
    Fe1 C1 H1 . . 126.7(11) ?
    C3 C2 C1 . . 118.02(15) ?
    C3 C2 Fe1 . . 69.62(9) ?
    C1 C2 Fe1 . . 72.35(9) ?
    C3 C2 H2 . . 120.0(11) ?
    C1 C2 H2 . . 121.8(11) ?
    Fe1 C2 H2 . . 124.6(11) ?
    C2 C3 C4 . . 118.71(15) ?
    C2 C3 Fe1 . . 71.20(9) ?
    C4 C3 Fe1 . . 72.78(9) ?
    C2 C3 H3 . . 122.6(11) ?
    C4 C3 H3 . . 118.6(11) ?
    Fe1 C3 H3 . . 123.8(11) ?
    C3 C4 C10 . . 120.06(15) ?
    C3 C4 Fe1 . . 67.67(9) ?
    C10 C4 Fe1 . . 92.85(10) ?
    C3 C4 H4 . . 121.5(10) ?
    C10 C4 H4 . . 116.0(10) ?
    Fe1 C4 H4 . . 125.3(10) ?
    C6 C5 C10 . . 120.95(16) ?
    C6 C5 H5 . . 121.4(11) ?
    C10 C5 H5 . . 117.6(11) ?
    K1 C5 H5 . . 116.1(11) ?
    C7 C6 C5 . . 120.30(16) ?
    C7 C6 H6 . . 119.6(12) ?
    C5 C6 H6 . . 120.1(12) ?
    K1 C6 H6 . . 106.6(12) ?
    C6 C7 C8 . . 119.87(17) ?
    C6 C7 H7 . . 119.7(12) ?
    C8 C7 H7 . . 120.4(12) ?
    K1 C7 H7 . . 103.4(12) ?
    C9 C8 C7 . . 121.13(16) ?
    C9 C8 H8 . . 118.3(11) ?
    C7 C8 H8 . . 120.6(11) ?
    K1 C8 H8 . . 111.7(11) ?
    C8 C9 C10 . . 119.06(15) ?
    C8 C9 C1 . . 123.75(15) ?
    C10 C9 C1 . . 116.98(14) ?
    C5 C10 C9 . . 118.62(15) ?
    C5 C10 C4 . . 124.29(15) ?
    C9 C10 C4 . . 116.83(14) ?
    C12 C11 C18 . . 122.17(15) ?
    C12 C11 Fe1 . . 69.60(9) ?
    C18 C11 Fe1 . . 112.75(11) ?
    C12 C11 H11 . . 116.2(10) ?
    C18 C11 H11 . . 116.0(10) ?
    Fe1 C11 H11 . . 110.0(10) ?
    C11 C12 C13 . . 121.97(14) ?
    C11 C12 Fe1 . . 69.68(9) ?
    C13 C12 Fe1 . . 113.82(11) ?
    C11 C12 H12 . . 117.4(10) ?
    C13 C12 H12 . . 113.5(10) ?
    Fe1 C12 H12 . . 112.3(10) ?
    C12 C13 C14 . . 112.40(13) ?
    C12 C13 H13A . . 109.6(10) ?
    C14 C13 H13A . . 108.0(10) ?
    C12 C13 H13B . . 110.3(10) ?
    C14 C13 H13B . . 109.5(10) ?
    H13A C13 H13B . . 106.9(14) ?
    C15 C14 C13 . . 112.34(13) ?
    C15 C14 H14A . . 110.1(11) ?
    C13 C14 H14A . . 109.2(11) ?
    C15 C14 H14B . . 108.8(11) ?
    C13 C14 H14B . . 110.3(11) ?
    H14A C14 H14B . . 105.9(15) ?
    C16 C15 C14 . . 122.00(15) ?
    C16 C15 Fe1 . . 68.92(9) ?
    C14 C15 Fe1 . . 113.32(11) ?
    C16 C15 H15 . . 116.8(10) ?
    C14 C15 H15 . . 114.3(10) ?
    Fe1 C15 H15 . . 112.9(10) ?
    C15 C16 C17 . . 124.39(16) ?
    C15 C16 Fe1 . . 70.90(9) ?
    C17 C16 Fe1 . . 110.35(12) ?
    C15 C16 H16 . . 115.1(11) ?
    C17 C16 H16 . . 114.7(11) ?
    Fe1 C16 H16 . . 112.2(11) ?
    C16 C17 C18 . . 112.64(14) ?
    C16 C17 H17A . . 111.2(11) ?
    C18 C17 H17A . . 111.3(12) ?
    C16 C17 H17B . . 106.7(11) ?
    C18 C17 H17B . . 108.4(11) ?
    H17A C17 H17B . . 106.2(16) ?
    C11 C18 C17 . . 112.01(14) ?
    C11 C18 H18A . . 108.9(10) ?
    C17 C18 H18A . . 112.3(10) ?
    C11 C18 H18B . . 110.4(11) ?
    C17 C18 H18B . . 109.6(11) ?
    H18A C18 H18B . . 103.1(15) ?
    O1 K1 O6 . . 60.69(3) ?
    O1 K1 O5 . . 121.15(3) ?
    O6 K1 O5 . . 60.68(3) ?
    O1 K1 O2 . . 59.38(3) ?
    O6 K1 O2 . . 116.23(3) ?
    O5 K1 O2 . . 165.04(4) ?
    O1 K1 O3 . . 119.37(3) ?
    O6 K1 O3 . . 162.63(4) ?
    O5 K1 O3 . . 117.93(3) ?
    O2 K1 O3 . . 60.05(3) ?
    O1 K1 O4 . . 163.85(4) ?
    O6 K1 O4 . . 115.14(3) ?
    O5 K1 O4 . . 58.73(3) ?
    O2 K1 O4 . . 116.06(3) ?
    O3 K1 O4 . . 59.37(3) ?
    C30 O1 C19 . . 112.41(12) ?
    C30 O1 K1 . . 116.80(9) ?
    C19 O1 K1 . . 120.44(9) ?
    C21 O2 C20 . . 111.93(12) ?
    C21 O2 K1 . . 110.68(9) ?
    C20 O2 K1 . . 108.68(9) ?
    C23 O3 C22 . . 112.93(13) ?
    C23 O3 K1 . . 114.91(9) ?
    C22 O3 K1 . . 114.12(9) ?
    C25 O4 C24 . . 112.73(13) ?
    C25 O4 K1 . . 111.39(9) ?
    C24 O4 K1 . . 112.03(9) ?
    C26 O5 C33 . . 112.31(12) ?
    C26 O5 K1 . . 118.54(9) ?
    C33 O5 K1 . . 114.97(9) ?
    C31 O6 C32 . . 111.88(11) ?
    C31 O6 K1 . . 113.19(8) ?
    C32 O6 K1 . . 112.13(9) ?
    O1 C19 C20 . . 108.19(13) ?
    O1 C19 H19A . . 110.1 ?
    C20 C19 H19A . . 110.1 ?
    O1 C19 H19B . . 110.1 ?
    C20 C19 H19B . . 110.1 ?
    H19A C19 H19B . . 108.4 ?
    O2 C20 C19 . . 108.37(13) ?
    O2 C20 H20A . . 110.0 ?
    C19 C20 H20A . . 110.0 ?
    O2 C20 H20B . . 110.0 ?
    C19 C20 H20B . . 110.0 ?
    H20A C20 H20B . . 108.4 ?
    O2 C21 C22 . . 108.77(13) ?
    O2 C21 H21A . . 109.9 ?
    C22 C21 H21A . . 109.9 ?
    O2 C21 H21B . . 109.9 ?
    C22 C21 H21B . . 109.9 ?
    H21A C21 H21B . . 108.3 ?
    O3 C22 C21 . . 108.65(13) ?
    O3 C22 H22A . . 110.0 ?
    C21 C22 H22A . . 110.0 ?
    O3 C22 H22B . . 110.0 ?
    C21 C22 H22B . . 110.0 ?
    H22A C22 H22B . . 108.3 ?
    O3 C23 C24 . . 109.44(14) ?
    O3 C23 H23A . . 109.8 ?
    C24 C23 H23A . . 109.8 ?
    O3 C23 H23B . . 109.8 ?
    C24 C23 H23B . . 109.8 ?
    H23A C23 H23B . . 108.2 ?
    O4 C24 C23 . . 107.90(14) ?
    O4 C24 H24A . . 110.1 ?
    C23 C24 H24A . . 110.1 ?
    O4 C24 H24B . . 110.1 ?
    C23 C24 H24B . . 110.1 ?
    H24A C24 H24B . . 108.4 ?
    O4 C25 C26 . . 108.20(14) ?
    O4 C25 H25A . . 110.1 ?
    C26 C25 H25A . . 110.1 ?
    O4 C25 H25B . . 110.1 ?
    C26 C25 H25B . . 110.1 ?
    H25A C25 H25B . . 108.4 ?
    O5 C26 C25 . . 108.47(13) ?
    O5 C26 H26A . . 110.0 ?
    C25 C26 H26A . . 110.0 ?
    O5 C26 H26B . . 110.0 ?
    C25 C26 H26B . . 110.0 ?
    H26A C26 H26B . . 108.4 ?
    O1 C30 C31 . . 108.80(13) ?
    O1 C30 H30A . . 109.9 ?
    C31 C30 H30A . . 109.9 ?
    O1 C30 H30B . . 109.9 ?
    C31 C30 H30B . . 109.9 ?
    H30A C30 H30B . . 108.3 ?
    O6 C31 C30 . . 108.64(12) ?
    O6 C31 H31A . . 110.0 ?
    C30 C31 H31A . . 110.0 ?
    O6 C31 H31B . . 110.0 ?
    C30 C31 H31B . . 110.0 ?
    H31A C31 H31B . . 108.3 ?
    O6 C32 C33 . . 108.81(12) ?
    O6 C32 H32A . . 109.9 ?
    C33 C32 H32A . . 109.9 ?
    O6 C32 H32B . . 109.9 ?
    C33 C32 H32B . . 109.9 ?
    H32A C32 H32B . . 108.3 ?
    O5 C33 C32 . . 108.60(12) ?
    O5 C33 H33A . . 110.0 ?
    C32 C33 H33A . . 110.0 ?
    O5 C33 H33B . . 110.0 ?
    C32 C33 H33B . . 110.0 ?
    H33A C33 H33B . . 108.4 ?
loop_
    _geom_torsion_atom_site_label_1
    _geom_torsion_atom_site_label_2
    _geom_torsion_atom_site_label_3
    _geom_torsion_atom_site_label_4
    _geom_torsion_site_symmetry_1
    _geom_torsion_site_symmetry_2
    _geom_torsion_site_symmetry_3
    _geom_torsion_site_symmetry_4
    _geom_torsion
    _geom_torsion_publ_flag
    C12 Fe1 C1 C2 . . . . 161.21(10) ?
    C11 Fe1 C1 C2 . . . . -165.77(10) ?
    C16 Fe1 C1 C2 . . . . 33.00(16) ?
    C3 Fe1 C1 C2 . . . . -30.98(10) ?
    C15 Fe1 C1 C2 . . . . 73.40(11) ?
    C4 Fe1 C1 C2 . . . . -70.74(10) ?
    C12 Fe1 C1 C9 . . . . -76.67(10) ?
    C11 Fe1 C1 C9 . . . . -43.65(13) ?
    C16 Fe1 C1 C9 . . . . 155.12(11) ?
    C3 Fe1 C1 C9 . . . . 91.14(11) ?
    C15 Fe1 C1 C9 . . . . -164.48(9) ?
    C2 Fe1 C1 C9 . . . . 122.12(14) ?
    C4 Fe1 C1 C9 . . . . 51.38(10) ?
    C9 C1 C2 C3 . . . . -25.0(2) ?
    Fe1 C1 C2 C3 . . . . 54.32(13) ?
    C9 C1 C2 Fe1 . . . . -79.35(14) ?
    C12 Fe1 C2 C3 . . . . -157.02(10) ?
    C11 Fe1 C2 C3 . . . . -89.1(2) ?
    C16 Fe1 C2 C3 . . . . 68.48(11) ?
    C15 Fe1 C2 C3 . . . . 109.48(10) ?
    C4 Fe1 C2 C3 . . . . -31.50(10) ?
    C1 Fe1 C2 C3 . . . . -130.10(14) ?
    C12 Fe1 C2 C1 . . . . -26.92(14) ?
    C11 Fe1 C2 C1 . . . . 41.0(3) ?
    C16 Fe1 C2 C1 . . . . -161.42(9) ?
    C3 Fe1 C2 C1 . . . . 130.10(14) ?
    C15 Fe1 C2 C1 . . . . -120.42(10) ?
    C4 Fe1 C2 C1 . . . . 98.60(10) ?
    C1 C2 C3 C4 . . . . 1.5(2) ?
    Fe1 C2 C3 C4 . . . . 57.12(13) ?
    C1 C2 C3 Fe1 . . . . -55.66(13) ?
    C12 Fe1 C3 C2 . . . . 79.2(3) ?
    C11 Fe1 C3 C2 . . . . 153.62(10) ?
    C16 Fe1 C3 C2 . . . . -119.64(10) ?
    C15 Fe1 C3 C2 . . . . -82.59(11) ?
    C4 Fe1 C3 C2 . . . . 129.54(15) ?
    C1 Fe1 C3 C2 . . . . 30.94(10) ?
    C12 Fe1 C3 C4 . . . . -50.3(3) ?
    C11 Fe1 C3 C4 . . . . 24.08(15) ?
    C16 Fe1 C3 C4 . . . . 110.82(10) ?
    C15 Fe1 C3 C4 . . . . 147.87(10) ?
    C2 Fe1 C3 C4 . . . . -129.54(15) ?
    C1 Fe1 C3 C4 . . . . -98.60(11) ?
    C2 C3 C4 C10 . . . . 23.5(2) ?
    Fe1 C3 C4 C10 . . . . 79.89(13) ?
    C2 C3 C4 Fe1 . . . . -56.34(13) ?
    C12 Fe1 C4 C3 . . . . 163.98(10) ?
    C11 Fe1 C4 C3 . . . . -163.72(10) ?
    C16 Fe1 C4 C3 . . . . -76.00(11) ?
    C15 Fe1 C4 C3 . . . . -53.04(15) ?
    C2 Fe1 C4 C3 . . . . 31.22(10) ?
    C1 Fe1 C4 C3 . . . . 70.55(11) ?
    C12 Fe1 C4 C10 . . . . 42.54(13) ?
    C11 Fe1 C4 C10 . . . . 74.83(10) ?
    C16 Fe1 C4 C10 . . . . 162.55(10) ?
    C3 Fe1 C4 C10 . . . . -121.45(15) ?
    C15 Fe1 C4 C10 . . . . -174.49(10) ?
    C2 Fe1 C4 C10 . . . . -90.23(11) ?
    C1 Fe1 C4 C10 . . . . -50.90(10) ?
    C10 C5 C6 C7 . . . . 1.7(3) ?
    K1 C5 C6 C7 . . . . -72.46(15) ?
    C10 C5 C6 K1 . . . . 74.20(15) ?
    C5 C6 C7 C8 . . . . 0.9(3) ?
    K1 C6 C7 C8 . . . . -78.03(16) ?
    C5 C6 C7 K1 . . . . 78.91(15) ?
    C6 C7 C8 C9 . . . . -2.5(3) ?
    K1 C7 C8 C9 . . . . -76.77(15) ?
    C6 C7 C8 K1 . . . . 74.31(16) ?
    C7 C8 C9 C10 . . . . 1.4(2) ?
    K1 C8 C9 C10 . . . . -64.79(13) ?
    C7 C8 C9 C1 . . . . -173.11(16) ?
    K1 C8 C9 C1 . . . . 120.69(14) ?
    C2 C1 C9 C8 . . . . -162.24(15) ?
    Fe1 C1 C9 C8 . . . . 131.52(14) ?
    C2 C1 C9 C10 . . . . 23.1(2) ?
    Fe1 C1 C9 C10 . . . . -43.11(14) ?
    C6 C5 C10 C9 . . . . -2.7(2) ?
    K1 C5 C10 C9 . . . . 60.69(13) ?
    C6 C5 C10 C4 . . . . 171.20(15) ?
    K1 C5 C10 C4 . . . . -125.37(14) ?
    C8 C9 C10 C5 . . . . 1.2(2) ?
    C1 C9 C10 C5 . . . . 176.05(14) ?
    C8 C9 C10 C4 . . . . -173.22(14) ?
    C1 C9 C10 C4 . . . . 1.7(2) ?
    C3 C4 C10 C5 . . . . 161.21(15) ?
    Fe1 C4 C10 C5 . . . . -133.04(14) ?
    C3 C4 C10 C9 . . . . -24.8(2) ?
    Fe1 C4 C10 C9 . . . . 41.00(14) ?
    C16 Fe1 C11 C12 . . . . 114.26(10) ?
    C3 Fe1 C11 C12 . . . . -155.64(10) ?
    C15 Fe1 C11 C12 . . . . 75.15(10) ?
    C2 Fe1 C11 C12 . . . . -86.6(2) ?
    C4 Fe1 C11 C12 . . . . -140.34(10) ?
    C1 Fe1 C11 C12 . . . . -55.59(12) ?
    C12 Fe1 C11 C18 . . . . -117.39(16) ?
    C16 Fe1 C11 C18 . . . . -3.13(12) ?
    C3 Fe1 C11 C18 . . . . 86.97(14) ?
    C15 Fe1 C11 C18 . . . . -42.24(12) ?
    C2 Fe1 C11 C18 . . . . 156.0(2) ?
    C4 Fe1 C11 C18 . . . . 102.27(12) ?
    C1 Fe1 C11 C18 . . . . -172.98(11) ?
    C18 C11 C12 C13 . . . . -1.4(2) ?
    Fe1 C11 C12 C13 . . . . -106.05(15) ?
    C18 C11 C12 Fe1 . . . . 104.69(15) ?
    C16 Fe1 C12 C11 . . . . -68.04(10) ?
    C3 Fe1 C12 C11 . . . . 92.7(3) ?
    C15 Fe1 C12 C11 . . . . -104.24(10) ?
    C2 Fe1 C12 C11 . . . . 154.72(10) ?
    C4 Fe1 C12 C11 . . . . 53.76(12) ?
    C1 Fe1 C12 C11 . . . . 137.91(10) ?
    C11 Fe1 C12 C13 . . . . 116.98(16) ?
    C16 Fe1 C12 C13 . . . . 48.94(13) ?
    C3 Fe1 C12 C13 . . . . -150.3(2) ?
    C15 Fe1 C12 C13 . . . . 12.74(12) ?
    C2 Fe1 C12 C13 . . . . -88.29(14) ?
    C4 Fe1 C12 C13 . . . . 170.74(11) ?
    C1 Fe1 C12 C13 . . . . -105.10(12) ?
    C11 C12 C13 C14 . . . . 57.8(2) ?
    Fe1 C12 C13 C14 . . . . -22.33(18) ?
    C12 C13 C14 C15 . . . . 21.5(2) ?
    C13 C14 C15 C16 . . . . -90.26(19) ?
    C13 C14 C15 Fe1 . . . . -11.36(18) ?
    C12 Fe1 C15 C16 . . . . 116.31(11) ?
    C11 Fe1 C15 C16 . . . . 76.95(10) ?
    C3 Fe1 C15 C16 . . . . -68.72(11) ?
    C2 Fe1 C15 C16 . . . . -108.57(11) ?
    C4 Fe1 C15 C16 . . . . -35.54(15) ?
    C1 Fe1 C15 C16 . . . . -146.77(10) ?
    C12 Fe1 C15 C14 . . . . -0.58(12) ?
    C11 Fe1 C15 C14 . . . . -39.94(13) ?
    C16 Fe1 C15 C14 . . . . -116.89(16) ?
    C3 Fe1 C15 C14 . . . . 174.39(12) ?
    C2 Fe1 C15 C14 . . . . 134.54(12) ?
    C4 Fe1 C15 C14 . . . . -152.43(12) ?
    C1 Fe1 C15 C14 . . . . 96.34(13) ?
    C14 C15 C16 C17 . . . . 3.0(2) ?
    Fe1 C15 C16 C17 . . . . -102.06(16) ?
    C14 C15 C16 Fe1 . . . . 105.03(15) ?
    C12 Fe1 C16 C15 . . . . -65.50(11) ?
    C11 Fe1 C16 C15 . . . . -102.89(10) ?
    C3 Fe1 C16 C15 . . . . 119.79(10) ?
    C2 Fe1 C16 C15 . . . . 83.71(11) ?
    C4 Fe1 C16 C15 . . . . 158.04(10) ?
    C1 Fe1 C16 C15 . . . . 62.09(16) ?
    C12 Fe1 C16 C17 . . . . 55.10(13) ?
    C11 Fe1 C16 C17 . . . . 17.71(12) ?
    C3 Fe1 C16 C17 . . . . -119.61(13) ?
    C15 Fe1 C16 C17 . . . . 120.60(17) ?
    C2 Fe1 C16 C17 . . . . -155.69(12) ?
    C4 Fe1 C16 C17 . . . . -81.36(13) ?
    C1 Fe1 C16 C17 . . . . -177.31(12) ?
    C15 C16 C17 C18 . . . . 51.3(2) ?
    Fe1 C16 C17 C18 . . . . -29.01(19) ?
    C12 C11 C18 C17 . . . . -91.52(19) ?
    Fe1 C11 C18 C17 . . . . -12.05(18) ?
    C16 C17 C18 C11 . . . . 26.9(2) ?
    C6 C7 K1 O1 . . . . -106.36(10) ?
    C8 C7 K1 O1 . . . . 15.32(12) ?
    C6 C7 K1 O6 . . . . -39.48(12) ?
    C8 C7 K1 O6 . . . . 82.20(11) ?
    C6 C7 K1 O5 . . . . 20.15(11) ?
    C8 C7 K1 O5 . . . . 141.83(10) ?
    C6 C7 K1 O2 . . . . -166.17(10) ?
    C8 C7 K1 O2 . . . . -44.50(11) ?
    C6 C7 K1 O3 . . . . 137.27(11) ?
    C8 C7 K1 O3 . . . . -101.06(11) ?
    C6 C7 K1 O4 . . . . 78.00(10) ?
    C8 C7 K1 O4 . . . . -160.32(11) ?
    C8 C7 K1 C6 . . . . 121.68(16) ?
    C6 C7 K1 C8 . . . . -121.68(16) ?
    C6 C7 K1 C5 . . . . -30.64(9) ?
    C8 C7 K1 C5 . . . . 91.03(12) ?
    C7 C6 K1 O1 . . . . 83.65(11) ?
    C5 C6 K1 O1 . . . . -38.36(12) ?
    C7 C6 K1 O6 . . . . 146.61(10) ?
    C5 C6 K1 O6 . . . . 24.60(11) ?
    C7 C6 K1 O5 . . . . -159.10(11) ?
    C5 C6 K1 O5 . . . . 78.89(10) ?
    C7 C6 K1 O2 . . . . 16.05(12) ?
    C5 C6 K1 O2 . . . . -105.96(11) ?
    C7 C6 K1 O3 . . . . -41.08(10) ?
    C5 C6 K1 O3 . . . . -163.09(10) ?
    C7 C6 K1 O4 . . . . -99.33(11) ?
    C5 C6 K1 O4 . . . . 138.66(11) ?
    C5 C6 K1 C7 . . . . -122.01(16) ?
    C7 C6 K1 C8 . . . . 31.25(10) ?
    C5 C6 K1 C8 . . . . -90.76(11) ?
    C7 C6 K1 C5 . . . . 122.01(16) ?
    C9 C8 K1 O1 . . . . -41.96(10) ?
    C7 C8 K1 O1 . . . . -165.52(11) ?
    C9 C8 K1 O6 . . . . 12.38(11) ?
    C7 C8 K1 O6 . . . . -111.18(11) ?
    C9 C8 K1 O5 . . . . 80.62(10) ?
    C7 C8 K1 O5 . . . . -42.94(12) ?
    C9 C8 K1 O2 . . . . -101.61(10) ?
    C7 C8 K1 O2 . . . . 134.83(11) ?
    C9 C8 K1 O3 . . . . -162.66(10) ?
    C7 C8 K1 O3 . . . . 73.78(11) ?
    C9 C8 K1 O4 . . . . 144.42(9) ?
    C7 C8 K1 O4 . . . . 20.86(11) ?
    C9 C8 K1 C7 . . . . 123.56(16) ?
    C9 C8 K1 C6 . . . . 91.65(11) ?
    C7 C8 K1 C6 . . . . -31.91(10) ?
    C9 C8 K1 C5 . . . . 58.67(10) ?
    C7 C8 K1 C5 . . . . -64.89(11) ?
    C6 C5 K1 O1 . . . . 145.42(11) ?
    C10 C5 K1 O1 . . . . 21.06(10) ?
    C6 C5 K1 O6 . . . . -155.54(11) ?
    C10 C5 K1 O6 . . . . 80.10(10) ?
    C6 C5 K1 O5 . . . . -93.22(11) ?
    C10 C5 K1 O5 . . . . 142.42(11) ?
    C6 C5 K1 O2 . . . . 89.50(11) ?
    C10 C5 K1 O2 . . . . -34.86(11) ?
    C6 C5 K1 O3 . . . . 18.96(11) ?
    C10 C5 K1 O3 . . . . -105.40(10) ?
    C6 C5 K1 O4 . . . . -41.51(11) ?
    C10 C5 K1 O4 . . . . -165.87(10) ?
    C6 C5 K1 C7 . . . . 32.05(10) ?
    C10 C5 K1 C7 . . . . -92.31(11) ?
    C10 C5 K1 C6 . . . . -124.36(16) ?
    C6 C5 K1 C8 . . . . 65.84(11) ?
    C10 C5 K1 C8 . . . . -58.52(10) ?
    O6 K1 O1 C30 . . . . 12.09(9) ?
    O5 K1 O1 C30 . . . . 17.53(11) ?
    O2 K1 O1 C30 . . . . -145.04(11) ?
    O3 K1 O1 C30 . . . . -147.96(10) ?
    O4 K1 O1 C30 . . . . -67.09(16) ?
    C7 K1 O1 C30 . . . . 128.75(10) ?
    C6 K1 O1 C30 . . . . 102.26(11) ?
    C8 K1 O1 C30 . . . . 135.07(10) ?
    C5 K1 O1 C30 . . . . 87.59(10) ?
    O6 K1 O1 C19 . . . . 154.46(12) ?
    O5 K1 O1 C19 . . . . 159.91(10) ?
    O2 K1 O1 C19 . . . . -2.66(10) ?
    O3 K1 O1 C19 . . . . -5.58(12) ?
    O4 K1 O1 C19 . . . . 75.29(17) ?
    C7 K1 O1 C19 . . . . -88.88(12) ?
    C6 K1 O1 C19 . . . . -115.36(11) ?
    C8 K1 O1 C19 . . . . -82.56(11) ?
    C5 K1 O1 C19 . . . . -130.04(11) ?
    O1 K1 O2 C21 . . . . -153.62(11) ?
    O6 K1 O2 C21 . . . . -175.82(9) ?
    O5 K1 O2 C21 . . . . 109.87(15) ?
    O3 K1 O2 C21 . . . . 23.44(9) ?
    O4 K1 O2 C21 . . . . 44.00(11) ?
    C7 K1 O2 C21 . . . . -45.06(10) ?
    C6 K1 O2 C21 . . . . -51.82(11) ?
    C8 K1 O2 C21 . . . . -62.31(10) ?
    C5 K1 O2 C21 . . . . -80.10(11) ?
    O1 K1 O2 C20 . . . . -30.31(9) ?
    O6 K1 O2 C20 . . . . -52.52(10) ?
    O5 K1 O2 C20 . . . . -126.82(14) ?
    O3 K1 O2 C20 . . . . 146.75(10) ?
    O4 K1 O2 C20 . . . . 167.31(9) ?
    C7 K1 O2 C20 . . . . 78.25(10) ?
    C6 K1 O2 C20 . . . . 71.48(10) ?
    C8 K1 O2 C20 . . . . 60.99(9) ?
    C5 K1 O2 C20 . . . . 43.21(10) ?
    O1 K1 O3 C23 . . . . 147.96(10) ?
    O6 K1 O3 C23 . . . . 62.70(16) ?
    O5 K1 O3 C23 . . . . -17.99(12) ?
    O2 K1 O3 C23 . . . . 145.06(12) ?
    O4 K1 O3 C23 . . . . -13.44(10) ?
    C7 K1 O3 C23 . . . . -108.02(11) ?
    C6 K1 O3 C23 . . . . -91.28(11) ?
    C8 K1 O3 C23 . . . . -132.41(11) ?
    C5 K1 O3 C23 . . . . -98.89(11) ?
    O1 K1 O3 C22 . . . . 15.21(11) ?
    O6 K1 O3 C22 . . . . -70.04(16) ?
    O5 K1 O3 C22 . . . . -150.74(10) ?
    O2 K1 O3 C22 . . . . 12.31(10) ?
    O4 K1 O3 C22 . . . . -146.18(11) ?
    C7 K1 O3 C22 . . . . 119.24(11) ?
    C6 K1 O3 C22 . . . . 135.97(11) ?
    C8 K1 O3 C22 . . . . 94.84(11) ?
    C5 K1 O3 C22 . . . . 128.36(10) ?
    O1 K1 O4 C25 . . . . 120.25(14) ?
    O6 K1 O4 C25 . . . . 49.17(11) ?
    O5 K1 O4 C25 . . . . 25.78(10) ?
    O2 K1 O4 C25 . . . . -170.22(10) ?
    O3 K1 O4 C25 . . . . -149.51(11) ?
    C7 K1 O4 C25 . . . . -74.70(11) ?
    C6 K1 O4 C25 . . . . -49.95(11) ?
    C8 K1 O4 C25 . . . . -83.23(11) ?
    C5 K1 O4 C25 . . . . -34.13(11) ?
    O1 K1 O4 C24 . . . . -112.43(15) ?
    O6 K1 O4 C24 . . . . 176.48(10) ?
    O5 K1 O4 C24 . . . . 153.09(12) ?
    O2 K1 O4 C24 . . . . -42.90(12) ?
    O3 K1 O4 C24 . . . . -22.19(10) ?
    C7 K1 O4 C24 . . . . 52.62(11) ?
    C6 K1 O4 C24 . . . . 77.37(11) ?
    C8 K1 O4 C24 . . . . 44.09(12) ?
    C5 K1 O4 C24 . . . . 93.18(11) ?
    O1 K1 O5 C26 . . . . -152.12(11) ?
    O6 K1 O5 C26 . . . . -146.68(12) ?
    O2 K1 O5 C26 . . . . -64.62(18) ?
    O3 K1 O5 C26 . . . . 13.57(12) ?
    O4 K1 O5 C26 . . . . 8.98(11) ?
    C7 K1 O5 C26 . . . . 90.30(12) ?
    C6 K1 O5 C26 . . . . 99.05(12) ?
    C8 K1 O5 C26 . . . . 106.87(11) ?
    C5 K1 O5 C26 . . . . 124.11(12) ?
    O1 K1 O5 C33 . . . . -15.23(11) ?
    O6 K1 O5 C33 . . . . -9.79(9) ?
    O2 K1 O5 C33 . . . . 72.27(17) ?
    O3 K1 O5 C33 . . . . 150.46(9) ?
    O4 K1 O5 C33 . . . . 145.87(11) ?
    C7 K1 O5 C33 . . . . -132.82(10) ?
    C6 K1 O5 C33 . . . . -124.07(10) ?
    C8 K1 O5 C33 . . . . -116.25(10) ?
    C5 K1 O5 C33 . . . . -99.00(10) ?
    O1 K1 O6 C31 . . . . 22.09(9) ?
    O5 K1 O6 C31 . . . . -152.57(10) ?
    O2 K1 O6 C31 . . . . 43.99(10) ?
    O3 K1 O6 C31 . . . . 117.20(13) ?
    O4 K1 O6 C31 . . . . -175.47(9) ?
    C7 K1 O6 C31 . . . . -73.40(10) ?
    C6 K1 O6 C31 . . . . -89.36(10) ?
    C8 K1 O6 C31 . . . . -46.19(10) ?
    C5 K1 O6 C31 . . . . -79.46(10) ?
    O1 K1 O6 C32 . . . . 149.82(10) ?
    O5 K1 O6 C32 . . . . -24.84(9) ?
    O2 K1 O6 C32 . . . . 171.72(9) ?
    O3 K1 O6 C32 . . . . -115.07(13) ?
    O4 K1 O6 C32 . . . . -47.74(10) ?
    C7 K1 O6 C32 . . . . 54.33(10) ?
    C6 K1 O6 C32 . . . . 38.37(10) ?
    C8 K1 O6 C32 . . . . 81.55(10) ?
    C5 K1 O6 C32 . . . . 48.27(9) ?
    C30 O1 C19 C20 . . . . 177.53(13) ?
    K1 O1 C19 C20 . . . . 33.64(17) ?
    C21 O2 C20 C19 . . . . -176.10(13) ?
    K1 O2 C20 C19 . . . . 61.35(13) ?
    O1 C19 C20 O2 . . . . -63.86(17) ?
    C20 O2 C21 C22 . . . . -178.76(13) ?
    K1 O2 C21 C22 . . . . -57.35(14) ?
    C23 O3 C22 C21 . . . . -179.16(13) ?
    K1 O3 C22 C21 . . . . -45.48(15) ?
    O2 C21 C22 O3 . . . . 70.65(16) ?
    C22 O3 C23 C24 . . . . -179.81(14) ?
    K1 O3 C23 C24 . . . . 46.89(16) ?
    C25 O4 C24 C23 . . . . -178.44(13) ?
    K1 O4 C24 C23 . . . . 54.97(15) ?
    O3 C23 C24 O4 . . . . -69.17(17) ?
    C24 O4 C25 C26 . . . . 175.34(13) ?
    K1 O4 C25 C26 . . . . -57.72(14) ?
    C33 O5 C26 C25 . . . . -178.84(13) ?
    K1 O5 C26 C25 . . . . -40.89(16) ?
    O4 C25 C26 O5 . . . . 65.82(17) ?
    C19 O1 C30 C31 . . . . 171.64(13) ?
    K1 O1 C30 C31 . . . . -43.07(15) ?
    C32 O6 C31 C30 . . . . 179.12(13) ?
    K1 O6 C31 C30 . . . . -53.02(14) ?
    O1 C30 C31 O6 . . . . 63.81(16) ?
    C31 O6 C32 C33 . . . . -174.09(13) ?
    K1 O6 C32 C33 . . . . 57.49(13) ?
    C26 O5 C33 C32 . . . . -179.00(13) ?
    K1 O5 C33 C32 . . . . 41.47(14) ?
    O6 C32 C33 O5 . . . . -66.62(16) ?
_iucr_refine_instructions_details
;
TITL 04091 in P-1
CELL 0.71073   9.2440  10.5285  15.9709  76.085  89.651  74.949
ZERR    2.00   0.0010   0.0012   0.0018   0.002   0.002   0.002
LATT  1
SFAC C H O K FE
UNIT 60 88 12 2 2
TEMP -100
L.S. 8
BOND $H
FMAP 2
PLAN 12
ACTA
CONF
LIST 4
HTAB
MPLA 4 C1 C2 C3 C4
MPLA 8 C1 C4 C5 C6 C7 C8 C9 C10
WGHT    0.032100    0.403800
FVAR       0.58303
FE1   5    0.664054    0.076265    0.327243    11.00000    0.02165    0.02075 =
         0.01995   -0.00573    0.00137   -0.00350
C1    1    0.427477    0.154289    0.295237    11.00000    0.02169    0.02111 =
         0.03757   -0.00570    0.00195   -0.00453
H1    2    0.363558    0.110940    0.271843    11.00000    0.03341
C2    1    0.460283    0.123843    0.385724    11.00000    0.02922    0.02374 =
         0.03284   -0.00345    0.01173   -0.00318
H2    2    0.419863    0.057704    0.426557    11.00000    0.04139
C3    1    0.562935    0.182248    0.415415    11.00000    0.03673    0.02577 =
         0.02306   -0.00821    0.00621   -0.00094
H3    2    0.597257    0.159966    0.475176    11.00000    0.03626
C4    1    0.626796    0.271691    0.353907    11.00000    0.02867    0.02611 =
         0.02895   -0.01304    0.00277   -0.00572
H4    2    0.703609    0.308518    0.370929    11.00000    0.02948
C5    1    0.577198    0.457051    0.215836    11.00000    0.02758    0.02326 =
         0.03797   -0.00898    0.00994   -0.00768
H5    2    0.643935    0.497165    0.237359    11.00000    0.02863
C6    1    0.512476    0.507823    0.131400    11.00000    0.03679    0.02581 =
         0.03524    0.00019    0.01336   -0.00498
H6    2    0.534798    0.583144    0.095194    11.00000    0.03795
C7    1    0.415911    0.446416    0.101067    11.00000    0.03506    0.03714 =
         0.02710   -0.00059    0.00244    0.00034
H7    2    0.369905    0.483497    0.043983    11.00000    0.03817
C8    1    0.380905    0.334038    0.155337    11.00000    0.02508    0.03139 =
         0.03202   -0.00764   -0.00150   -0.00265
H8    2    0.311885    0.292097    0.135420    11.00000    0.03268
C9    1    0.446456    0.279123    0.239101    11.00000    0.02015    0.02134 =
         0.03007   -0.00850    0.00477   -0.00045
C10   1    0.548816    0.341435    0.270266    11.00000    0.02288    0.02059 =
         0.02888   -0.01053    0.00764   -0.00207
C11   1    0.831506    0.083783    0.243706    11.00000    0.02646    0.02521 =
         0.02468   -0.00723    0.00571   -0.00747
H11   2    0.822657    0.175735    0.212948    11.00000    0.02888
C12   1    0.729071    0.020030    0.216174    11.00000    0.02481    0.02836 =
         0.02134   -0.00823    0.00246   -0.00482
H12   2    0.658290    0.073234    0.165855    11.00000    0.03032
C13   1    0.768114   -0.132145    0.225619    11.00000    0.02873    0.02955 =
         0.03271   -0.01567    0.00403   -0.00682
H13A  2    0.681448   -0.156830    0.204877    11.00000    0.03276
H13B  2    0.852520   -0.159964    0.189006    11.00000    0.03401
C14   1    0.810039   -0.213632    0.320116    11.00000    0.03038    0.02301 =
         0.03890   -0.00877    0.00060   -0.00424
H14A  2    0.915501   -0.245915    0.328470    11.00000    0.03190
H14B  2    0.771636   -0.295612    0.332196    11.00000    0.03629
C15   1    0.748152   -0.129620    0.384607    11.00000    0.02764    0.02389 =
         0.02567   -0.00092    0.00005   -0.00292
H15   2    0.679524   -0.166551    0.424276    11.00000    0.02494
C16   1    0.831117   -0.052072    0.415172    11.00000    0.02960    0.02966 =
         0.02444   -0.00542   -0.00475   -0.00089
H16   2    0.812554   -0.042814    0.473998    11.00000    0.03513
C17   1    0.983271   -0.038410    0.385162    11.00000    0.02748    0.03853 =
         0.04222   -0.01118   -0.00982   -0.00332
H17A  2    1.062608   -0.121767    0.409941    11.00000    0.04245
H17B  2    1.005508    0.033266    0.408798    11.00000    0.03747
C18   1    0.985694    0.003630    0.286237    11.00000    0.02135    0.03418 =
         0.04427   -0.01598    0.00533   -0.00768
H18A  2    1.023203   -0.074195    0.261498    11.00000    0.03024
H18B  2    1.058337    0.056122    0.270155    11.00000    0.03773
K1    4    0.201890    0.618439    0.212604    11.00000    0.03164    0.03177 =
         0.02181   -0.00468    0.00019   -0.01498
O1    3    0.150849    0.446601    0.363243    11.00000    0.02979    0.03313 =
         0.02554   -0.00655    0.00390   -0.01460
O2    3   -0.034713    0.487285    0.216870    11.00000    0.03351    0.02789 =
         0.02852   -0.01065    0.00094   -0.01178
O3    3    0.024617    0.655300    0.057287    11.00000    0.02997    0.03219 =
         0.02976   -0.00318   -0.00468   -0.00799
O4    3    0.183160    0.850783    0.068395    11.00000    0.03935    0.03946 =
         0.02187   -0.00402    0.00091   -0.01678
O5    3    0.373791    0.804208    0.215150    11.00000    0.03962    0.02380 =
         0.02944   -0.00148   -0.00570   -0.01271
O6    3    0.299717    0.644159    0.370560    11.00000    0.02452    0.02475 =
         0.02603   -0.00248   -0.00344   -0.00742
C19   1    0.029136    0.386086    0.366046    11.00000    0.03285    0.03136 =
         0.03244   -0.00332    0.00468   -0.01585
AFIX  23
H19A  2   -0.063546    0.447741    0.379717    11.00000   -1.20000
H19B  2    0.051477    0.299842    0.411411    11.00000   -1.20000
AFIX   0
C20   1    0.007948    0.359820    0.279524    11.00000    0.03034    0.02676 =
         0.03880   -0.00891    0.00446   -0.01318
AFIX  23
H20A  2    0.102477    0.302464    0.264401    11.00000   -1.20000
H20B  2   -0.071043    0.311501    0.280819    11.00000   -1.20000
AFIX   0
C21   1   -0.066928    0.471808    0.133305    11.00000    0.02936    0.04058 =
         0.03232   -0.01956    0.00508   -0.01584
AFIX  23
H21A  2   -0.151424    0.429761    0.135099    11.00000   -1.20000
H21B  2    0.021854    0.411989    0.114489    11.00000   -1.20000
AFIX   0
C22   1   -0.107186    0.608676    0.071173    11.00000    0.02576    0.04760 =
         0.02969   -0.01638   -0.00197   -0.00941
AFIX  23
H22A  2   -0.148966    0.602701    0.015753    11.00000   -1.20000
H22B  2   -0.184086    0.673047    0.095007    11.00000   -1.20000
AFIX   0
C23   1   -0.002672    0.786472   -0.000350    11.00000    0.04603    0.02963 =
         0.02702   -0.00632   -0.01095   -0.00366
AFIX  23
H23A  2   -0.077099    0.853156    0.023164    11.00000   -1.20000
H23B  2   -0.044000    0.784899   -0.057020    11.00000   -1.20000
AFIX   0
C24   1    0.140885    0.827242   -0.011501    11.00000    0.05439    0.02937 =
         0.02154   -0.00276   -0.00009   -0.01062
AFIX  23
H24A  2    0.220206    0.754338   -0.026643    11.00000   -1.20000
H24B  2    0.127011    0.910809   -0.058568    11.00000   -1.20000
AFIX   0
C25   1    0.317415    0.894003    0.064427    11.00000    0.03296    0.03044 =
         0.03395    0.00311    0.00345   -0.00936
AFIX  23
H25A  2    0.307288    0.975318    0.016032    11.00000   -1.20000
H25B  2    0.403130    0.821145    0.054740    11.00000   -1.20000
AFIX   0
C26   1    0.343882    0.926580    0.148255    11.00000    0.03267    0.02519 =
         0.03820    0.00327   -0.00376   -0.01257
AFIX  23
H26A  2    0.430268    0.966473    0.145069    11.00000   -1.20000
H26B  2    0.254247    0.993312    0.160492    11.00000   -1.20000
AFIX   0
C30   1    0.175778    0.480769    0.441813    11.00000    0.03111    0.03013 =
         0.01983   -0.00181    0.00157   -0.00795
AFIX  23
H30A  2    0.183558    0.401275    0.491221    11.00000   -1.20000
H30B  2    0.090703    0.555489    0.449875    11.00000   -1.20000
AFIX   0
C31   1    0.318208    0.523920    0.438158    11.00000    0.02923    0.02836 =
         0.02085   -0.00285   -0.00238   -0.00504
AFIX  23
H31A  2    0.341439    0.541571    0.494043    11.00000   -1.20000
H31B  2    0.402411    0.451068    0.426985    11.00000   -1.20000
AFIX   0
C32   1    0.430807    0.692794    0.363954    11.00000    0.02289    0.02990 =
         0.02881   -0.00955   -0.00323   -0.00751
AFIX  23
H32A  2    0.514974    0.626746    0.346226    11.00000   -1.20000
H32B  2    0.460172    0.703922    0.420725    11.00000   -1.20000
AFIX   0
C33   1    0.397668    0.826361    0.298340    11.00000    0.02562    0.02677 =
         0.03521   -0.00952   -0.00190   -0.00965
AFIX  23
H33A  2    0.307025    0.889529    0.312823    11.00000   -1.20000
H33B  2    0.482897    0.867163    0.298061    11.00000   -1.20000
HKLF 4
REM  091 in P-1
REM R1 =  0.0311 for   5576 Fo > 4sig(Fo)  and  0.0418 for all   6610 data
REM    423 parameters refined using      0 restraints
END
WGHT      0.0318      0.3972
REM Highest difference peak  0.318,  deepest hole -0.290,  1-sigma level  0.045
Q1    1   0.7385  0.0413  0.3740  11.00000  0.05    0.32
Q2    1   0.0223  0.3794  0.3203  11.00000  0.05    0.26
Q3    1   0.5805  0.2374  0.3814  11.00000  0.05    0.26
Q4    1   0.5639  0.4012  0.2413  11.00000  0.05    0.24
Q5    1   0.5831  0.3099  0.3162  11.00000  0.05    0.23
Q6    1   0.4831  0.3176  0.2575  11.00000  0.05    0.23
Q7    1   0.3861  0.4051  0.1383  11.00000  0.05    0.23
Q8    1   0.4140  0.7537  0.3273  11.00000  0.05    0.22
Q9    1   0.5196  0.4832  0.1795  11.00000  0.05    0.20
Q10   1   0.7785 -0.1497  0.3444  11.00000  0.05    0.20
Q11   1   0.7939  0.0409  0.2211  11.00000  0.05    0.20
Q12   1   0.4722  0.1183  0.3440  11.00000  0.05    0.20
;
data_global
_journal_date_recd_electronic     2012-08-23
_journal_date_accepted     2012-08-27
_journal_name_full     'Acta Crystallographica, Section E'
_journal_year     2012
_journal_volume     68
_journal_issue     10
_journal_page_first     m1230
_journal_page_last     m1231
_journal_paper_category     QM
_journal_paper_doi     10.1107/S160053681203704X
_journal_coeditor_code     WM2674
_publ_contact_author_name     'William W. Brennessel'
_publ_contact_author_address
;
Department of Chemistry
120 Trustee Road
B51 Hutchison Hall
University of Rochester
Rochester, NY 14627
USA
;
_publ_contact_author_email     brennessel@chem.rochester.edu
_publ_contact_author_phone     1-585-273-4715
_publ_section_title
;
(18-Crown-6)potassium
[(1,2,5,6-\h)-cycloocta-1,5-diene][(1,2,3,4-\h)-naphthalene]ferrate(-I)
;
loop_
    _publ_author_name
    _publ_author_address
    'Brennessel, William W.'
;
Department of Chemistry
207 Pleasant Street SE
University of Minnesota
Minneapolis, MN 55455
USA
;
    'Ellis, John E.'
;
Department of Chemistry
207 Pleasant Street SE
University of Minnesota
Minneapolis, MN 55455
USA
;
