# Supplementary material for: (18-Crown-6)potassium [(1,2,5,6-η)-cyclo­octa-1,5-diene][(1,2,3,4-η)-naph­tha­lene]­ferrate(−I)
Source: Acta Crystallogr Sect E Struct Rep Online. 2012 Sep 1;68(Pt 10):m1230–1. doi: 10.1107/S160053681203704X (PMC3470125; doi:10.1107/S160053681203704X)
Supplement: Supplementary file 2 [file e-68-m1230-Isup2.hkl]

# 
# h,k,l, Fc-squared, Fo-squared, sigma(Fo-squared) and status flag 
# 
data_I
_shelx_title ' 091 in P-1' 
_shelx_refln_list_code          4 
_shelx_F_calc_maximum      173.27 
_exptl_crystal_F_000       634.00 
_reflns_d_resolution_high  0.7694 
 
loop_ 
 _symmetry_equiv_pos_as_xyz 
 'x, y, z' 
 '-x, -y, -z' 
 
_cell_length_a     9.2440 
_cell_length_b    10.5285 
_cell_length_c    15.9709 
_cell_angle_alpha  76.085 
_cell_angle_beta   89.651 
_cell_angle_gamma  74.949 
 
_shelx_F_squared_multiplier     1.000 
 
loop_ 
 _refln_index_h 
 _refln_index_k 
 _refln_index_l 
 _refln_F_squared_calc 
 _refln_F_squared_meas 
 _refln_F_squared_sigma 
 _refln_observed_status 
   1   0   0      158.66      169.85      2.91 o 
   2   0   0       75.78       85.71      3.01 o 
   3   0   0     1999.75     1927.54     32.12 o 
   4   0   0       84.21       73.08      3.45 o 
   5   0   0     2691.12     2838.96     37.61 o 
   6   0   0     2638.32     2489.07     34.69 o 
   7   0   0       15.47       21.57      4.03 o 
   8   0   0      531.93      536.32     13.13 o 
   9   0   0      404.91      416.00     10.76 o 
  10   0   0        6.45       10.46      5.54 o 
  11   0   0       12.54       12.92      7.56 o 
 -11   1   0        8.67        7.60      6.98 o 
 -10   1   0      301.80      312.49     15.15 o 
  -9   1   0      404.22      399.75     12.39 o 
  -8   1   0      131.19      134.21      7.32 o 
  -7   1   0      447.00      455.12     11.43 o 
  -6   1   0      118.89      129.68      5.85 o 
  -5   1   0      125.28      133.93      5.32 o 
  -4   1   0      494.30      474.43      9.36 o 
  -3   1   0     1666.70     1637.96     22.12 o 
  -2   1   0       42.31       53.39      1.98 o 
  -1   1   0    10458.09    10126.88    194.98 o 
   0   1   0        9.05       15.64      0.61 o 
   1   1   0      812.77      857.23      9.60 o 
   2   1   0    12249.02    12218.47    122.50 o 
   3   1   0     3267.09     3359.30     47.88 o 
   4   1   0       68.90       59.23      2.37 o 
   5   1   0     1815.19     1743.31     20.52 o 
   6   1   0     1396.88     1368.91     21.28 o 
   7   1   0      177.07      180.50      6.98 o 
   8   1   0        1.29        4.14      4.68 o 
   9   1   0       29.03       26.38      5.09 o 
  10   1   0      135.54      118.24      8.26 o 
  11   1   0       10.75        2.32      7.47 o 
 -10   2   0       41.32       46.52      9.18 o 
  -9   2   0       44.16       44.20      7.31 o 
  -8   2   0        5.97        4.60      4.13 o 
  -7   2   0       54.85       57.64      5.51 o 
  -6   2   0      949.31      925.33     23.90 o 
  -5   2   0     1543.43     1470.57     22.63 o 
  -4   2   0      880.10      823.30     14.04 o 
  -3   2   0      158.70      170.90      3.85 o 
  -2   2   0      377.91      375.45      5.69 o 
  -1   2   0      105.84      120.78      2.63 o 
   0   2   0     4304.36     4204.52     43.48 o 
   1   2   0     4059.39     4171.40     67.32 o 
   2   2   0     2329.67     2385.74     25.35 o 
   3   2   0     4853.08     4957.34     46.08 o 
   4   2   0     1648.67     1592.42     18.58 o 
   5   2   0     8031.32     8377.13    117.53 o 
   6   2   0      867.48      859.43     12.33 o 
   7   2   0        0.54        0.74      2.58 o 
   8   2   0       94.79       84.71      8.17 o 
   9   2   0      201.10      190.97     12.45 o 
  10   2   0        8.98       12.19      6.52 o 
  11   2   0      353.40      373.00     17.99 o 
 -10   3   0       17.97       20.61      6.77 o 
  -9   3   0      351.44      353.02     12.24 o 
  -8   3   0      587.30      592.95     14.86 o 
  -7   3   0      739.89      719.53     15.81 o 
  -6   3   0        1.40       -0.20      3.39 o 
  -5   3   0      610.82      569.24     12.14 o 
  -4   3   0       44.91       44.09      2.77 o 
  -3   3   0     2709.87     2838.53     31.27 o 
  -2   3   0      772.22      749.71     11.99 o 
  -1   3   0      714.62      698.76      9.17 o 
   0   3   0      644.60      681.39      8.71 o 
   1   3   0     7468.15     7511.37     76.02 o 
   2   3   0      747.87      754.46      9.56 o 
   3   3   0       47.64       62.36      2.24 o 
   4   3   0     5087.35     5262.78     54.88 o 
   5   3   0      749.25      737.15     10.73 o 
   6   3   0      404.92      374.15      7.33 o 
   7   3   0     1846.28     1830.45     27.38 o 
   8   3   0      627.98      638.28     16.40 o 
   9   3   0       10.98       -1.53      5.12 o 
  10   3   0      319.21      328.14     15.34 o 
  12   3   0       14.01       27.04     13.53 o 
 -10   4   0      113.12      104.45     12.17 o 
  -9   4   0      178.77      181.57     12.59 o 
  -8   4   0      338.82      346.52     18.55 o 
  -7   4   0      104.27      102.31      6.92 o 
  -6   4   0       13.90        9.71      3.93 o 
  -5   4   0      206.65      203.35      7.40 o 
  -4   4   0      648.02      608.41      9.80 o 
  -3   4   0      269.40      271.46      5.74 o 
  -2   4   0     3714.43     3580.72     38.79 o 
  -1   4   0      854.07      899.03     11.75 o 
   0   4   0     2724.04     2725.43     29.64 o 
   1   4   0     1677.68     1736.09     19.76 o 
   2   4   0      260.73      277.98      4.99 o 
   3   4   0        3.07        1.69      1.34 o 
   4   4   0      827.31      794.56     11.12 o 
   5   4   0     1096.84     1089.85     14.55 o 
   6   4   0      628.20      653.16     10.56 o 
   7   4   0     1227.73     1220.86     17.06 o 
   8   4   0        4.87        4.15      6.87 o 
   9   4   0      169.72      150.43      9.80 o 
  10   4   0       50.63       58.69      8.72 o 
  11   4   0      151.34      175.30     11.99 o 
  12   4   0       68.22       89.58     17.53 o 
  -9   5   0      150.87      151.74     12.18 o 
  -8   5   0      466.12      470.57     17.87 o 
  -7   5   0      195.14      184.02      9.06 o 
  -6   5   0      217.66      234.31     14.11 o 
  -5   5   0      956.74      883.13     17.19 o 
  -4   5   0      528.49      533.70     11.87 o 
  -3   5   0      591.20      547.96     11.90 o 
  -2   5   0     1661.16     1608.67     27.71 o 
  -1   5   0     1414.15     1460.48     18.05 o 
   0   5   0      434.01      449.61      7.30 o 
   1   5   0     1774.42     1871.94     21.75 o 
   2   5   0     2260.99     2246.02     33.95 o 
   3   5   0      659.68      639.69      9.51 o 
   4   5   0     4388.78     4318.96     50.44 o 
   5   5   0     1004.73     1076.15     14.82 o 
   6   5   0      188.35      188.98      5.45 o 
   7   5   0        0.81        3.12      3.12 o 
   8   5   0       43.14       39.48      8.43 o 
   9   5   0       16.05       14.97      5.85 o 
  10   5   0      962.11     1018.02     25.97 o 
  11   5   0       48.87       43.03      8.70 o 
  -8   6   0      177.10      180.79     16.37 o 
  -7   6   0      251.94      262.22     13.65 o 
  -6   6   0      244.30      249.46     12.30 o 
  -5   6   0      101.54      107.01      8.57 o 
  -4   6   0     1300.71     1279.46     27.76 o 
  -3   6   0        1.11        1.86      2.52 o 
  -2   6   0     1867.84     1844.60     34.09 o 
  -1   6   0      443.17      448.12      8.58 o 
   0   6   0      169.00      229.97      5.25 o 
   1   6   0     1828.01     1868.68     24.37 o 
   2   6   0      348.40      361.86      6.76 o 
   3   6   0      958.22      955.14     16.46 o 
   4   6   0       38.37       34.52      2.86 o 
   5   6   0      293.68      290.48      6.75 o 
   6   6   0      617.36      607.41     12.77 o 
   7   6   0      513.98      500.90     12.02 o 
   8   6   0       32.44       33.14      9.42 o 
   9   6   0      271.50      312.77     24.12 o 
  10   6   0       80.73       67.55      9.40 o 
  11   6   0       13.27       19.13      8.19 o 
  -8   7   0       13.12       23.86     13.97 o 
  -7   7   0      341.95      331.89     15.79 o 
  -6   7   0      448.95      418.34     16.22 o 
  -5   7   0      238.10      212.09     11.27 o 
  -4   7   0        0.38        6.73      5.51 o 
  -3   7   0     2128.84     2015.72     47.25 o 
  -2   7   0      268.20      270.43     14.80 o 
  -1   7   0        8.52        8.31      4.81 o 
   0   7   0     1764.29     1767.91     26.30 o 
   1   7   0      146.24      162.81      6.06 o 
   2   7   0        7.32       13.00      2.39 o 
   3   7   0      256.59      254.77      6.04 o 
   4   7   0      272.29      281.74      6.47 o 
   5   7   0      948.91     1000.63     17.42 o 
   6   7   0     3399.66     3338.42     44.75 o 
   7   7   0      107.22      120.28      6.40 o 
   8   7   0      342.54      333.20     10.46 o 
  10   7   0        0.10       -0.58      6.81 o 
  11   7   0        3.97       -1.79      8.69 o 
  -7   8   0      114.44      104.94     12.18 o 
  -6   8   0      153.89      148.54     11.89 o 
  -5   8   0       12.15        6.19     11.52 o 
  -4   8   0     2382.68     2330.11     45.49 o 
  -3   8   0       14.52       17.82      5.54 o 
  -2   8   0      343.85      340.75     10.18 o 
  -1   8   0     1187.94     1156.98     20.62 o 
   0   8   0       13.75       20.62      4.04 o 
   1   8   0      112.29      109.63      5.86 o 
   2   8   0      387.28      397.22     10.04 o 
   3   8   0      919.47      842.17     21.51 o 
   4   8   0      149.00      154.27     12.66 o 
   5   8   0        8.91       16.66      3.51 o 
   6   8   0        6.53        7.74      3.68 o 
   7   8   0      617.54      598.58     13.81 o 
   8   8   0       73.74       79.07      6.52 o 
   9   8   0       26.08       23.34      6.95 o 
  10   8   0        0.19        6.30      7.59 o 
  11   8   0      214.14      213.49     25.31 o 
  -6   9   0       30.87       54.10     15.09 o 
  -5   9   0      156.30      141.69     11.34 o 
  -4   9   0       71.87       72.30     11.33 o 
  -3   9   0      125.01      130.49     15.81 o 
  -2   9   0      157.10      158.84     11.74 o 
  -1   9   0      241.46      226.10      8.96 o 
   0   9   0      284.47      280.11      9.38 o 
   1   9   0      175.41      178.07      7.51 o 
   2   9   0      944.69      968.51     25.64 o 
   3   9   0       14.05       11.37      7.09 o 
   4   9   0       20.84       28.65      7.33 o 
   5   9   0      135.73      123.30      8.39 o 
   6   9   0       73.44       83.43      7.26 o 
   7   9   0      166.69      158.39      9.51 o 
   8   9   0      378.96      404.32     14.70 o 
   9   9   0      240.20      265.60     15.49 o 
  10   9   0      124.96      126.45     11.50 o 
  -5  10   0      196.07      201.12     13.86 o 
  -4  10   0       46.85       49.68      9.75 o 
  -3  10   0        1.14        8.50     10.62 o 
  -2  10   0      183.00      190.12     11.72 o 
  -1  10   0     1041.56     1003.72     28.80 o 
   0  10   0        0.05        5.34      4.37 o 
   1  10   0     1151.19     1135.76     21.41 o 
   2  10   0      179.59      186.76      9.99 o 
   3  10   0        5.07        6.48      5.32 o 
   4  10   0        3.56       -0.04      4.86 o 
   5  10   0      281.95      289.68     12.13 o 
   6  10   0      175.13      169.95     10.36 o 
   7  10   0      538.48      545.73     17.66 o 
   8  10   0      259.51      266.50     13.02 o 
   9  10   0       32.48       45.90      8.63 o 
  10  10   0        6.75       21.03     12.09 o 
  -3  11   0      140.19      156.23     12.65 o 
  -2  11   0       56.26       54.43      9.57 o 
  -1  11   0        8.02       -1.92      6.71 o 
   0  11   0      255.61      263.92     10.63 o 
   1  11   0      158.11      150.61     20.61 o 
   2  11   0       11.14       24.46      7.05 o 
   3  11   0       89.21       78.72      8.49 o 
   4  11   0      564.40      544.96     22.45 o 
   5  11   0      116.72      116.37      9.51 o 
   6  11   0      209.47      217.99     11.94 o 
   7  11   0       57.73       75.19      8.95 o 
   8  11   0        6.94       15.27      7.70 o 
   9  11   0       28.30       49.41     12.28 o 
  -2  12   0        0.55       23.92     13.77 o 
  -1  12   0       58.51       70.54     15.86 o 
   0  12   0        1.22        7.87      7.41 o 
   1  12   0       69.51       60.41     10.55 o 
   2  12   0        3.75        6.66      6.86 o 
   3  12   0      243.22      238.11     26.20 o 
   4  12   0      187.84      195.07     12.15 o 
   5  12   0       43.76       60.28      9.16 o 
   6  12   0       37.60       46.71      8.49 o 
   7  12   0       94.05      114.31     10.73 o 
   1  13   0       56.24       63.04     14.77 o 
   2  13   0       85.64       76.21     10.11 o 
   3  13   0       16.61       12.33      8.60 o 
   4  13   0       92.15       95.49     11.06 o 
  -3 -13   1      143.07      157.33     17.42 o 
  -2 -13   1        7.20        1.12     10.71 o 
  -7 -12   1      100.13       97.92     10.76 o 
  -6 -12   1       65.83       63.33     13.39 o 
  -5 -12   1       76.47       80.60     21.86 o 
  -4 -12   1      193.72      209.91     18.64 o 
  -3 -12   1      361.87      354.58     15.68 o 
  -2 -12   1        1.15        4.85      7.36 o 
  -1 -12   1       55.85       28.96     13.49 o 
   0 -12   1       17.11       26.97     16.84 o 
   1 -12   1      145.02      134.62     12.39 o 
  -8 -11   1       19.68       28.19      8.15 o 
  -7 -11   1      176.11      166.02     11.20 o 
  -6 -11   1       37.07       45.98     12.87 o 
  -5 -11   1        2.00        1.51      6.30 o 
  -4 -11   1       84.39       66.75      8.19 o 
  -3 -11   1      112.13      117.88     19.92 o 
  -2 -11   1      157.46      161.75     10.32 o 
  -1 -11   1      412.06      381.46     23.28 o 
   0 -11   1      393.82      380.36     12.51 o 
   1 -11   1       17.88       23.71      6.23 o 
   2 -11   1       45.30       66.06     21.25 o 
   3 -11   1        0.63       11.41      8.55 o 
  -9 -10   1       72.32       90.38     10.03 o 
  -8 -10   1       52.80       46.79      8.50 o 
  -7 -10   1        2.26       14.18      6.21 o 
  -6 -10   1       62.90       61.93      9.31 o 
  -5 -10   1        5.94       -0.14      5.66 o 
  -4 -10   1       45.89       48.24      6.94 o 
  -3 -10   1      324.09      335.71     13.18 o 
  -2 -10   1      576.44      593.79     17.80 o 
  -1 -10   1       54.66       54.38      6.17 o 
   0 -10   1       80.95       83.24     10.84 o 
   1 -10   1       20.84       27.10      6.32 o 
   2 -10   1       92.49       93.70     15.59 o 
   3 -10   1      114.44      107.29     16.31 o 
   4 -10   1        5.60       31.18      8.67 o 
 -10  -9   1        1.02        3.91     10.80 o 
  -9  -9   1       21.13       26.93      7.58 o 
  -8  -9   1       56.81       47.07      7.64 o 
  -7  -9   1      417.87      423.55     15.21 o 
  -6  -9   1      331.65      331.58     12.83 o 
  -5  -9   1       29.82       23.97     15.41 o 
  -4  -9   1      341.68      320.11     13.46 o 
  -3  -9   1      775.50      740.26     19.12 o 
  -2  -9   1      451.00      439.67     11.44 o 
  -1  -9   1        8.48        9.98      3.90 o 
   0  -9   1       13.90       18.37      4.35 o 
   1  -9   1       30.85       45.53      5.57 o 
   2  -9   1      806.33      753.86     17.67 o 
   3  -9   1        0.75        4.80      6.27 o 
   4  -9   1      138.83      154.31     39.48 o 
   5  -9   1      404.48      402.25     17.67 o 
   6  -9   1       88.51       85.08     18.22 o 
 -11  -8   1        0.32        3.94     14.00 o 
 -10  -8   1      112.12      113.89     10.81 o 
  -9  -8   1      254.96      267.98     13.46 o 
  -8  -8   1      393.99      414.05     11.83 o 
  -7  -8   1      988.56     1005.53     16.42 o 
  -6  -8   1       14.20       10.08      4.75 o 
  -5  -8   1      655.81      622.15     16.59 o 
  -4  -8   1        4.01        3.71      4.00 o 
  -3  -8   1      589.25      593.82     12.84 o 
  -2  -8   1       79.40       82.65      7.38 o 
  -1  -8   1      340.60      339.16     17.75 o 
   0  -8   1       83.39       84.06      5.65 o 
   1  -8   1      702.58      676.18     14.55 o 
   2  -8   1       31.74       33.78      4.93 o 
   3  -8   1       60.30       51.67      7.11 o 
   4  -8   1        0.33        1.56      8.03 o 
   5  -8   1       47.43       50.43      9.90 o 
   6  -8   1        0.21       16.86     10.91 o 
   7  -8   1      254.62      251.94     21.89 o 
 -11  -7   1      384.20      406.56     18.52 o 
 -10  -7   1       48.23       35.31      8.62 o 
  -9  -7   1       92.50       80.83      9.39 o 
  -8  -7   1      679.80      674.75     15.17 o 
  -7  -7   1      263.07      250.36      8.61 o 
  -6  -7   1      136.66      131.03      6.01 o 
  -5  -7   1      508.18      538.29     11.67 o 
  -4  -7   1        1.45        6.23      2.73 o 
  -3  -7   1       29.53       36.84      7.00 o 
  -2  -7   1      633.69      590.93     12.07 o 
  -1  -7   1      166.76      169.59      6.33 o 
   0  -7   1      277.40      279.09     10.13 o 
   1  -7   1       72.35       78.64      6.50 o 
   2  -7   1     1011.22     1004.46     18.19 o 
   3  -7   1      842.84      784.18     38.52 o 
   4  -7   1       13.22       17.27      5.57 o 
   5  -7   1      194.98      194.35     11.37 o 
   6  -7   1       14.76        6.91      6.58 o 
   7  -7   1      266.47      287.58     14.83 o 
 -11  -6   1       50.49       76.03     10.79 o 
 -10  -6   1       85.72      104.05     16.75 o 
  -9  -6   1        8.53        4.55      6.58 o 
  -8  -6   1      198.23      155.65      7.67 o 
  -7  -6   1        1.79       -0.78      3.83 o 
  -6  -6   1      993.08      998.34     17.46 o 
  -5  -6   1     2805.13     2636.88     30.95 o 
  -4  -6   1      243.59      236.02      5.69 o 
  -3  -6   1     1169.87     1192.69     16.70 o 
  -2  -6   1     1053.14     1091.20     14.54 o 
  -1  -6   1      801.24      865.60     12.08 o 
   0  -6   1      357.50      379.82      6.79 o 
   1  -6   1      159.66      134.49      5.53 o 
   2  -6   1      729.91      706.28     13.74 o 
   3  -6   1      229.66      227.40      7.50 o 
   4  -6   1        9.15        1.84      5.41 o 
   5  -6   1       86.17       76.23      7.96 o 
   6  -6   1        6.61        1.65      5.69 o 
   7  -6   1       85.85       86.64      9.80 o 
   8  -6   1      156.07      152.37     12.25 o 
 -11  -5   1       11.73        9.08      9.86 o 
 -10  -5   1       33.33       37.63      7.85 o 
  -9  -5   1       29.63       29.84      6.47 o 
  -8  -5   1      174.23      167.19      9.02 o 
  -7  -5   1       79.55       79.50      5.46 o 
  -6  -5   1     1276.51     1252.13     17.29 o 
  -5  -5   1      197.01      205.56      5.39 o 
  -4  -5   1      415.21      431.31      7.69 o 
  -3  -5   1       20.56       15.38      1.96 o 
  -2  -5   1     2315.85     2403.98     27.15 o 
  -1  -5   1      733.98      765.04     10.59 o 
   0  -5   1     5517.29     5584.77     65.06 o 
   1  -5   1     1101.00     1017.33     13.52 o 
   2  -5   1     2046.16     2065.70     38.80 o 
   3  -5   1      138.56      122.02      7.35 o 
   4  -5   1      294.97      284.22      8.39 o 
   5  -5   1      100.22       96.84      5.93 o 
   6  -5   1       36.36       39.58      5.30 o 
   7  -5   1      111.47      119.46     14.12 o 
   8  -5   1        9.91        1.84      7.46 o 
   9  -5   1       73.86       69.94     10.77 o 
 -11  -4   1       93.29       94.08     10.13 o 
 -10  -4   1       27.78        8.10      6.16 o 
  -9  -4   1      244.80      235.33     14.81 o 
  -8  -4   1        0.02        5.33      3.61 o 
  -7  -4   1     1876.15     1905.04     25.32 o 
  -6  -4   1      322.65      343.27      7.20 o 
  -5  -4   1      320.66      320.77      6.53 o 
  -4  -4   1       50.73       63.66      3.72 o 
  -3  -4   1     1919.58     1879.40     21.67 o 
  -2  -4   1      639.03      637.42     10.10 o 
  -1  -4   1    10790.81    10763.52    108.89 o 
   0  -4   1      669.41      691.64      9.32 o 
   1  -4   1       39.11       39.63      2.20 o 
   2  -4   1        2.46        4.15      1.80 o 
   3  -4   1     1052.22      958.98     13.22 o 
   4  -4   1       66.68       54.50      3.20 o 
   5  -4   1      290.65      294.44      8.81 o 
   6  -4   1      782.05      810.52     16.63 o 
   7  -4   1       29.80       28.53      5.07 o 
   8  -4   1       45.16       39.97      6.42 o 
   9  -4   1        7.36       15.20      8.18 o 
 -11  -3   1       18.21       20.12      9.68 o 
 -10  -3   1      250.55      255.77     12.56 o 
  -9  -3   1        8.70        6.96      4.30 o 
  -8  -3   1       40.97       39.63      5.53 o 
  -7  -3   1      332.52      344.54      9.14 o 
  -6  -3   1     1062.72     1054.63     14.67 o 
  -5  -3   1      772.30      829.82     11.79 o 
  -4  -3   1     3253.10     3196.26     34.76 o 
  -3  -3   1      344.95      346.21      5.86 o 
  -2  -3   1     2641.14     2717.85     29.13 o 
  -1  -3   1        4.49        7.78      1.17 o 
   0  -3   1      326.94      330.89      6.11 o 
   1  -3   1     1874.50     1896.10     21.22 o 
   2  -3   1     1260.95     1264.23     15.38 o 
   3  -3   1     1376.60     1316.69     16.35 o 
   4  -3   1       43.99       36.55      3.77 o 
   5  -3   1     1032.59      950.96     17.05 o 
   6  -3   1       25.93       40.09      4.61 o 
   7  -3   1       42.33       41.48      5.40 o 
   8  -3   1      111.12      125.87      7.73 o 
   9  -3   1       29.45       36.96      6.78 o 
  10  -3   1       78.08       78.31      8.66 o 
 -11  -2   1       13.40        5.47      7.77 o 
 -10  -2   1       61.95       56.64     11.13 o 
  -9  -2   1        3.98        2.01      4.23 o 
  -8  -2   1      577.22      552.51     12.95 o 
  -7  -2   1     1417.90     1402.56     27.48 o 
  -6  -2   1     1232.98     1202.30     18.86 o 
  -5  -2   1     1491.43     1698.57     20.32 o 
  -4  -2   1     1304.25     1315.29     15.91 o 
  -3  -2   1     2974.11     3066.96     35.44 o 
  -2  -2   1       11.05       12.60      1.31 o 
  -1  -2   1     3398.70     3435.38     35.72 o 
   0  -2   1      557.36      568.89      8.44 o 
   1  -2   1     4563.61     4566.39     77.89 o 
   2  -2   1     2255.71     2230.35     24.43 o 
   3  -2   1      138.16      145.38      3.51 o 
   4  -2   1     1030.61     1001.81     13.03 o 
   5  -2   1      132.26      120.08      5.49 o 
   6  -2   1      147.83      139.45      6.44 o 
   7  -2   1        3.20        9.83      3.74 o 
   8  -2   1      452.12      491.24     13.35 o 
   9  -2   1      309.65      305.56     11.27 o 
  10  -2   1      203.31      190.28     10.22 o 
 -11  -1   1       47.66       41.69      8.98 o 
 -10  -1   1      587.55      615.18     15.96 o 
  -9  -1   1       19.34       16.37      4.79 o 
  -8  -1   1       76.29       77.27      5.86 o 
  -7  -1   1      117.06      122.76      5.85 o 
  -6  -1   1      124.28      130.27      5.51 o 
  -5  -1   1       86.13       79.55      4.27 o 
  -4  -1   1     1599.06     1629.24     18.86 o 
  -3  -1   1     2366.06     2486.64     26.74 o 
  -2  -1   1     3189.94     3290.13     34.11 o 
  -1  -1   1     7642.64     7875.38     80.01 o 
   0  -1   1      919.23      946.43     12.05 o 
   1  -1   1     2591.15     2568.63     27.00 o 
   2  -1   1      545.22      569.46      7.42 o 
   3  -1   1      244.48      281.72      4.69 o 
   4  -1   1        7.95       16.98      2.58 o 
   5  -1   1     2690.12     2574.72     36.19 o 
   6  -1   1       67.98       74.50      5.18 o 
   7  -1   1      846.53      842.24     16.70 o 
   8  -1   1      200.67      210.49      7.46 o 
   9  -1   1        9.68        7.83      4.80 o 
  10  -1   1        7.18       13.12      7.30 o 
  11  -1   1        7.11        4.21      6.93 o 
 -11   0   1      212.75      207.27     10.65 o 
 -10   0   1       25.01       28.72      7.18 o 
  -9   0   1      412.02      420.60     12.44 o 
  -8   0   1      444.59      436.65     11.77 o 
  -7   0   1      257.51      255.64      8.63 o 
  -6   0   1       13.36       13.23      3.12 o 
  -5   0   1      229.79      209.04      6.21 o 
  -4   0   1     2027.36     2015.05     22.86 o 
  -3   0   1        2.07        5.44      1.32 o 
  -2   0   1       14.41       21.18      1.18 o 
  -1   0   1     1587.78     1619.96     17.44 o 
   0   0   1      431.59      379.64      9.77 o 
   1   0   1     2419.72     2367.84     25.02 o 
   2   0   1     1184.92     1235.79     13.89 o 
   3   0   1      692.03      747.93      9.49 o 
   4   0   1     2850.41     2733.24     29.97 o 
   5   0   1        5.43        8.55      2.44 o 
   6   0   1      330.09      315.69      8.61 o 
   7   0   1        7.95       14.32      5.95 o 
   8   0   1        1.70        3.50      3.81 o 
   9   0   1       93.23       86.62      6.56 o 
  10   0   1      174.97      171.50      9.41 o 
  11   0   1      239.87      250.95     13.82 o 
 -11   1   1        4.58        3.42      8.62 o 
 -10   1   1       85.90       89.37      8.89 o 
  -9   1   1      317.04      328.79     11.28 o 
  -8   1   1        3.36        6.20      4.25 o 
  -7   1   1      903.18      904.80     17.44 o 
  -6   1   1      463.62      465.06     10.79 o 
  -5   1   1     1143.07     1086.30     17.63 o 
  -4   1   1      250.93      252.33      6.37 o 
  -3   1   1     1092.47     1299.27     18.19 o 
  -2   1   1    25895.52    25215.48    549.48 o 
  -1   1   1     3819.53     3774.74     39.15 o 
   0   1   1      862.66      915.95     10.17 o 
   1   1   1    18949.46    18620.15    259.07 o 
   2   1   1     1911.23     1923.77     33.49 o 
   3   1   1    10360.59    10651.02    106.96 o 
   4   1   1       60.76       70.18      2.32 o 
   5   1   1      552.74      584.62      8.77 o 
   6   1   1      367.13      435.66      9.88 o 
   7   1   1      722.39      697.73     14.16 o 
   8   1   1        6.99       10.25      3.82 o 
   9   1   1      121.15      139.36      7.55 o 
  10   1   1      539.13      521.00     14.35 o 
  11   1   1        9.21        2.61      7.33 o 
 -11   2   1        4.73       18.68      9.50 o 
 -10   2   1        0.33        5.89      6.25 o 
  -9   2   1      300.64      300.50     11.27 o 
  -8   2   1      165.08      172.41      8.27 o 
  -7   2   1       35.75       32.21      4.76 o 
  -6   2   1     1057.84     1047.82     18.56 o 
  -5   2   1        0.30        2.67      2.56 o 
  -4   2   1        5.84        8.60      2.32 o 
  -3   2   1      859.10      837.30     12.97 o 
  -2   2   1     8165.10     8622.21     89.13 o 
  -1   2   1     9153.63     9499.79     95.52 o 
   0   2   1      493.87      520.27      6.54 o 
   1   2   1     1265.41     1358.99     17.76 o 
   2   2   1      237.74      230.91      3.73 o 
   3   2   1     1125.03     1192.40     13.98 o 
   4   2   1      284.86      243.25      4.72 o 
   5   2   1      128.15      157.45      4.14 o 
   6   2   1     4032.01     4141.97     44.95 o 
   7   2   1      185.99      184.94      6.86 o 
   8   2   1      694.80      651.31     14.24 o 
   9   2   1      361.01      366.55     11.23 o 
  10   2   1        4.37        1.88      7.44 o 
  11   2   1        0.08       -5.88      9.74 o 
 -10   3   1      231.07      255.64     11.87 o 
  -9   3   1       94.50       93.20      8.08 o 
  -8   3   1       75.14       78.37      6.88 o 
  -7   3   1        8.15        7.17      3.95 o 
  -6   3   1      292.61      277.64      8.83 o 
  -5   3   1      256.04      241.95      7.62 o 
  -4   3   1     1951.70     1948.08     22.88 o 
  -3   3   1     2244.97     2202.76     25.01 o 
  -2   3   1      351.97      326.54      5.61 o 
  -1   3   1        2.58        3.21      1.39 o 
   0   3   1     2271.87     2374.67     38.10 o 
   1   3   1        2.07        3.52      0.95 o 
   2   3   1     1759.24     1790.24     21.09 o 
   3   3   1      576.44      513.12      7.32 o 
   4   3   1        1.82        1.54      1.66 o 
   5   3   1       10.69       24.13      2.46 o 
   6   3   1     1339.93     1305.97     17.01 o 
   7   3   1       95.26       96.59      5.50 o 
   8   3   1      395.23      389.69     10.51 o 
   9   3   1       61.34       45.47      7.03 o 
  10   3   1        4.25        3.42      7.53 o 
  11   3   1        7.09        2.68      8.18 o 
 -10   4   1        0.80        5.03      7.06 o 
  -9   4   1        2.05       -0.83      5.89 o 
  -8   4   1      182.70      173.87      9.08 o 
  -7   4   1      239.66      249.22      9.52 o 
  -6   4   1     1828.88     1717.94     27.66 o 
  -5   4   1     1237.30     1192.01     23.84 o 
  -4   4   1     1130.69     1012.83     14.00 o 
  -3   4   1      287.75      286.44      5.85 o 
  -2   4   1      733.48      748.50     10.57 o 
  -1   4   1        2.66        5.05      2.60 o 
   0   4   1     2428.75     2488.55     33.31 o 
   1   4   1       60.16       56.67      2.61 o 
   2   4   1     4598.53     4654.12     48.54 o 
   3   4   1        1.99        2.62      1.46 o 
   4   4   1     1615.66     2038.22     23.48 o 
   5   4   1      933.81      874.91     12.28 o 
   6   4   1       26.12       19.06      2.67 o 
   7   4   1     1382.83     1423.44     22.47 o 
   8   4   1      277.56      259.01     13.97 o 
   9   4   1      239.92      246.29     11.31 o 
  10   4   1       17.06        8.33      6.12 o 
  11   4   1      287.19      324.34     15.47 o 
  12   4   1       48.46       40.51     15.15 o 
  -9   5   1       39.94       41.40      7.64 o 
  -8   5   1       76.16       91.11      8.05 o 
  -7   5   1      293.31      301.22     10.69 o 
  -6   5   1      452.73      428.87     11.76 o 
  -5   5   1      221.29      217.94      7.98 o 
  -4   5   1      196.39      189.61      7.01 o 
  -3   5   1      128.04      127.75      6.36 o 
  -2   5   1        5.06       13.22      2.46 o 
  -1   5   1     1707.69     1664.75     20.08 o 
   0   5   1     1386.69     1412.45     17.26 o 
   1   5   1     1917.14     1880.09     21.81 o 
   2   5   1     1957.95     2030.36     23.27 o 
   3   5   1       15.99       19.51      2.32 o 
   4   5   1      175.53      182.93      4.49 o 
   5   5   1      173.97      170.97      5.38 o 
   6   5   1     1876.50     1979.19     28.27 o 
   7   5   1       93.15       80.39      5.31 o 
   8   5   1      806.79      771.04     19.87 o 
   9   5   1       11.68        7.59      5.77 o 
  10   5   1      131.97      139.23     18.09 o 
  11   5   1       67.18       58.00      9.54 o 
  -8   6   1      133.84      152.20     11.70 o 
  -7   6   1       54.52       41.14      8.29 o 
  -6   6   1       40.24       53.12     14.65 o 
  -5   6   1      131.03      141.11      7.15 o 
  -4   6   1        1.39        3.30      3.38 o 
  -3   6   1       85.27       96.04      4.30 o 
  -2   6   1      644.36      592.35     10.01 o 
  -1   6   1     1159.34     1082.08     14.82 o 
   0   6   1     2492.25     2473.73     34.47 o 
   1   6   1      346.24      351.23      6.66 o 
   2   6   1      733.60      784.41     11.36 o 
   3   6   1      515.75      520.76      8.58 o 
   4   6   1     1309.48     1252.83     18.39 o 
   5   6   1     4258.35     4239.64     53.49 o 
   6   6   1      610.51      611.42     12.74 o 
   7   6   1      334.37      323.76      9.62 o 
   8   6   1        1.62        3.19      3.86 o 
   9   6   1        3.65        4.63      5.80 o 
  10   6   1        8.96       10.53      6.61 o 
  11   6   1      235.33      262.79     14.62 o 
  -8   7   1      205.83      187.77     13.78 o 
  -7   7   1      223.63      234.69     13.62 o 
  -6   7   1       27.68       25.68      7.20 o 
  -5   7   1      110.83      126.10     13.19 o 
  -4   7   1      355.80      354.77     20.86 o 
  -3   7   1      883.58      876.77     16.45 o 
  -2   7   1     1418.73     1401.82     26.84 o 
  -1   7   1       44.75       35.15      5.29 o 
   0   7   1      109.35      137.68      5.63 o 
   1   7   1      536.46      531.22      9.16 o 
   2   7   1      373.11      359.27      7.25 o 
   3   7   1       23.11       26.27      2.83 o 
   4   7   1      247.02      253.84     10.01 o 
   5   7   1      175.62      155.24      6.15 o 
   6   7   1     1389.49     1382.06     22.52 o 
   7   7   1      405.82      401.41     10.92 o 
   8   7   1       96.02      116.12      7.08 o 
   9   7   1       34.04       39.64      8.40 o 
  10   7   1      162.81      194.17     13.15 o 
  11   7   1      176.13      189.88     13.28 o 
  -7   8   1       25.20       25.00      8.65 o 
  -6   8   1      177.49      166.89     11.38 o 
  -5   8   1        4.67       15.89      9.24 o 
  -4   8   1      165.58      154.10      9.74 o 
  -3   8   1        7.18       12.14      6.09 o 
  -2   8   1        0.91        2.45      3.85 o 
  -1   8   1       63.93       74.68      5.40 o 
   0   8   1      840.56      842.58     39.13 o 
   1   8   1       20.53       23.71      4.28 o 
   2   8   1      203.05      218.71     10.24 o 
   3   8   1        4.65        4.76      3.70 o 
   4   8   1       52.12       53.24      4.46 o 
   5   8   1      134.71      132.35      6.38 o 
   6   8   1      122.16      136.30      6.64 o 
   7   8   1      958.40      999.24     19.01 o 
   8   8   1        3.50        6.07      4.64 o 
   9   8   1      485.64      475.79     17.11 o 
  10   8   1       38.16       30.53      8.45 o 
  11   8   1       25.98       19.67     10.31 o 
  -6   9   1       96.67       85.83     10.23 o 
  -5   9   1      209.04      214.84     13.30 o 
  -4   9   1      207.91      194.72     12.10 o 
  -3   9   1      379.01      408.61     15.52 o 
  -2   9   1      416.43      401.50     11.60 o 
  -1   9   1      275.42      263.86      9.18 o 
   0   9   1      228.83      229.85      8.42 o 
   1   9   1       85.69       76.07      7.85 o 
   2   9   1       85.80       77.67      6.57 o 
   3   9   1      416.61      441.45     14.00 o 
   4   9   1      806.86      790.21     41.74 o 
   5   9   1      270.63      246.70     10.59 o 
   6   9   1     1093.88     1088.79     24.90 o 
   7   9   1        0.66        2.97      4.95 o 
   8   9   1      127.95      104.86      7.31 o 
   9   9   1        0.87        2.62      5.37 o 
  10   9   1       12.47       18.00      8.87 o 
  -5  10   1        8.58       -0.33      8.60 o 
  -4  10   1      180.79      174.63     12.49 o 
  -3  10   1      179.79      182.75     15.36 o 
  -2  10   1       65.05       64.20      8.56 o 
  -1  10   1       45.88       50.23      6.36 o 
   0  10   1      265.70      248.83     10.09 o 
   1  10   1       48.58       44.45      7.10 o 
   2  10   1       91.56       78.35      7.77 o 
   3  10   1      329.91      326.13     12.58 o 
   4  10   1      100.07      104.83      8.26 o 
   5  10   1      335.28      341.88     15.15 o 
   6  10   1        9.23       18.93      6.17 o 
   7  10   1      100.15       92.05     11.81 o 
   8  10   1        7.75        6.92      6.89 o 
   9  10   1      140.57      122.24     10.61 o 
  10  10   1       61.53       63.63     13.56 o 
  -4  11   1       99.00      112.50     12.43 o 
  -3  11   1       61.10       65.62     25.73 o 
  -2  11   1        9.51        8.02      7.60 o 
  -1  11   1      132.01      133.79      8.36 o 
   0  11   1      268.39      245.15     23.31 o 
   1  11   1        9.14        2.44      5.95 o 
   2  11   1      737.39      698.42     31.65 o 
   3  11   1       17.17        6.35      8.74 o 
   4  11   1        1.17        4.91      7.77 o 
   5  11   1        9.97        7.35      5.91 o 
   6  11   1       29.59       31.30      7.05 o 
   7  11   1        5.87        2.86      6.60 o 
   8  11   1      215.32      228.88     12.79 o 
   9  11   1       72.16       70.36      9.74 o 
  -2  12   1       51.63       73.76     11.14 o 
  -1  12   1       29.34       21.59     13.12 o 
   0  12   1        3.99        2.85     11.00 o 
   1  12   1      173.71      158.54     11.53 o 
   2  12   1        5.16        3.98      7.04 o 
   3  12   1       72.09       76.66      9.39 o 
   4  12   1       40.21       31.94      7.65 o 
   5  12   1      252.79      270.75     13.66 o 
   6  12   1        0.56        7.50      9.88 o 
   7  12   1      295.08      274.47     14.45 o 
   8  12   1       74.80       81.16     15.21 o 
   1  13   1        0.72        1.65      9.43 o 
   2  13   1       10.33       13.32      7.82 o 
   3  13   1        9.17        8.49      8.18 o 
   4  13   1      226.79      231.60     25.30 o 
   5  13   1       96.21      103.32     10.80 o 
  -7 -12   2       65.33       68.77     10.39 o 
  -6 -12   2        3.20        7.42     13.00 o 
  -5 -12   2       11.46       12.88      8.16 o 
  -4 -12   2      259.68      280.54     13.94 o 
  -3 -12   2        9.92       10.38     13.49 o 
  -2 -12   2      240.81      227.44     13.03 o 
  -1 -12   2       63.72       61.50      9.35 o 
   0 -12   2        2.60       14.05      7.81 o 
   1 -12   2       32.13       38.66     14.33 o 
  -8 -11   2      331.64      352.61     15.40 o 
  -7 -11   2       32.54       37.42      8.10 o 
  -6 -11   2       88.34       82.05      9.01 o 
  -5 -11   2      389.72      397.44     15.51 o 
  -4 -11   2       88.78       84.85      9.63 o 
  -3 -11   2      268.51      277.27     16.86 o 
  -2 -11   2      688.68      708.99     21.02 o 
  -1 -11   2        0.86       -0.74      7.32 o 
   0 -11   2       20.04       19.49      5.86 o 
   1 -11   2        2.74        7.39      6.02 o 
   2 -11   2      268.18      281.43     17.77 o 
   3 -11   2        0.23        5.71     12.97 o 
  -9 -10   2       12.80       22.74     11.28 o 
  -8 -10   2       81.85       74.30      8.17 o 
  -7 -10   2       23.82       19.46      6.87 o 
  -6 -10   2      423.06      434.67     15.71 o 
  -5 -10   2      347.31      372.46     14.29 o 
  -4 -10   2       27.27       25.66      6.16 o 
  -3 -10   2        5.36       15.80      5.76 o 
  -2 -10   2       76.07       80.90      6.59 o 
  -1 -10   2       52.42       57.57      6.39 o 
   0 -10   2      256.58      285.64     11.59 o 
   1 -10   2      891.74      868.26     19.06 o 
   2 -10   2        0.69       11.64     10.65 o 
   3 -10   2      281.01      277.16     33.12 o 
   4 -10   2       65.65       80.60     11.06 o 
  -9  -9   2      315.90      361.58     14.90 o 
  -8  -9   2       34.70       43.53     12.44 o 
  -7  -9   2      349.53      386.83     14.31 o 
  -6  -9   2      273.65      290.72     11.94 o 
  -5  -9   2      124.10      115.57      8.13 o 
  -4  -9   2      149.77      142.79     20.52 o 
  -3  -9   2     2081.24     2009.80     31.13 o 
  -2  -9   2      543.40      566.67     14.18 o 
  -1  -9   2       98.84      103.59      9.33 o 
   0  -9   2      614.22      601.08     14.37 o 
   1  -9   2       62.53       71.22     10.92 o 
   2  -9   2        0.74        6.08      4.88 o 
   3  -9   2      508.96      519.39     39.23 o 
   4  -9   2      147.17      130.95     10.72 o 
   5  -9   2       15.67       21.42     14.58 o 
 -10  -8   2      283.64      314.86     14.71 o 
  -9  -8   2        5.08       13.35      6.53 o 
  -8  -8   2      110.81      109.19     11.65 o 
  -7  -8   2       46.91       37.49      6.72 o 
  -6  -8   2      240.55      238.58     10.44 o 
  -5  -8   2      257.22      240.59     10.37 o 
  -4  -8   2     2544.34     2514.40     35.95 o 
  -3  -8   2      740.44      694.29     17.27 o 
  -2  -8   2       70.92       68.60      5.36 o 
  -1  -8   2      643.52      624.42     14.89 o 
   0  -8   2        1.26        0.76      3.54 o 
   1  -8   2      189.10      189.68      7.85 o 
   2  -8   2      131.02      135.12      6.84 o 
   3  -8   2      266.93      277.88     12.70 o 
   4  -8   2        6.86        7.64      6.21 o 
   5  -8   2      326.66      351.19     15.62 o 
   6  -8   2      254.84      221.40     13.86 o 
 -11  -7   2      186.30      196.19     14.24 o 
 -10  -7   2        3.35        1.30      7.37 o 
  -9  -7   2        0.27       -2.79      8.09 o 
  -8  -7   2       73.24       58.73      6.63 o 
  -7  -7   2      728.39      736.70     15.30 o 
  -6  -7   2      399.80      438.54     10.84 o 
  -5  -7   2      276.76      273.33      6.93 o 
  -4  -7   2      513.40      522.27     15.18 o 
  -3  -7   2        0.32        2.64      3.35 o 
  -2  -7   2      273.83      267.58      7.95 o 
  -1  -7   2      217.93      198.41      7.10 o 
   0  -7   2     1738.64     1733.60     26.47 o 
   1  -7   2       15.19       14.28      3.63 o 
   2  -7   2     1315.54     1294.41     21.94 o 
   3  -7   2      690.25      682.74     19.35 o 
   4  -7   2       64.50       73.18     13.74 o 
   5  -7   2       22.61       19.32      6.09 o 
   6  -7   2      189.81      176.04     11.62 o 
   7  -7   2       50.50       50.97      9.74 o 
 -11  -6   2       55.52       68.50     11.27 o 
 -10  -6   2      142.51      144.10     15.06 o 
  -9  -6   2       26.74       49.74     14.39 o 
  -8  -6   2      408.83      415.27     18.60 o 
  -7  -6   2      484.73      484.38     11.71 o 
  -6  -6   2      782.19      816.87     14.85 o 
  -5  -6   2      177.31      185.86      7.69 o 
  -4  -6   2      779.52      792.11     12.06 o 
  -3  -6   2       46.87       41.26      2.97 o 
  -2  -6   2        4.58        5.61      1.88 o 
  -1  -6   2     3271.99     3155.67     41.40 o 
   0  -6   2        0.53        1.97      3.30 o 
   1  -6   2     3288.45     3286.79     43.42 o 
   2  -6   2     2639.23     2501.57     43.88 o 
   3  -6   2      543.86      532.98     12.00 o 
   4  -6   2        0.79        3.10      4.87 o 
   5  -6   2      586.63      596.89     18.38 o 
   6  -6   2      621.01      605.83     19.37 o 
   7  -6   2      118.64      113.13     12.46 o 
   8  -6   2      439.30      477.59     19.10 o 
 -11  -5   2      236.48      232.37     13.25 o 
 -10  -5   2      454.26      461.14     22.98 o 
  -9  -5   2       57.56       63.64     14.05 o 
  -8  -5   2      150.06      155.45      8.78 o 
  -7  -5   2       83.66       94.89      4.82 o 
  -6  -5   2      128.60      137.74      8.67 o 
  -5  -5   2     1610.86     1617.15     20.58 o 
  -4  -5   2      980.81      899.99     11.37 o 
  -3  -5   2      284.04      297.91      5.94 o 
  -2  -5   2     6550.26     6930.54     71.81 o 
  -1  -5   2       28.89       25.93      2.93 o 
   0  -5   2       32.84       41.31      3.49 o 
   1  -5   2     2503.35     2467.01     28.24 o 
   2  -5   2      196.84      245.89      5.59 o 
   3  -5   2       50.03       46.18      3.42 o 
   4  -5   2     2045.66     1957.49     55.90 o 
   5  -5   2      351.49      350.86     13.18 o 
   6  -5   2       15.03       15.02      5.59 o 
   7  -5   2      159.97      168.11     12.38 o 
   8  -5   2       21.98        5.94     11.15 o 
   9  -5   2      202.64      175.57     20.87 o 
 -11  -4   2      528.57      588.98     20.20 o 
 -10  -4   2       71.62       64.07      8.54 o 
  -9  -4   2        7.11        0.48      5.30 o 
  -8  -4   2      200.09      204.13     10.14 o 
  -7  -4   2      405.92      414.55      8.61 o 
  -6  -4   2        9.67        7.81      2.13 o 
  -5  -4   2     3440.49     3456.97     34.64 o 
  -4  -4   2       82.72       98.70      3.52 o 
  -3  -4   2     1347.00     1334.47     19.83 o 
  -2  -4   2      792.85      937.63     12.10 o 
  -1  -4   2     1716.62     1742.24     20.20 o 
   0  -4   2       20.13       22.94      2.52 o 
   1  -4   2     1904.52     1784.01     20.86 o 
   2  -4   2      201.09      185.58      4.57 o 
   3  -4   2     4862.53     5022.01     53.67 o 
   4  -4   2      207.04      169.52      8.25 o 
   5  -4   2        2.48        6.56      4.03 o 
   6  -4   2       37.07       37.47      4.95 o 
   7  -4   2      591.93      591.49     14.70 o 
   8  -4   2      209.96      217.20     26.87 o 
   9  -4   2       29.46       34.71      8.65 o 
 -11  -3   2        0.28        0.57      7.06 o 
 -10  -3   2        2.52        3.08      6.47 o 
  -9  -3   2      206.14      208.51      9.36 o 
  -8  -3   2      843.19      835.00     21.62 o 
  -7  -3   2        1.83        3.01      3.11 o 
  -6  -3   2     1509.90     1435.84     18.65 o 
  -5  -3   2      114.39      116.57      6.11 o 
  -4  -3   2      446.52      500.34      8.04 o 
  -3  -3   2     1010.55     1193.55     14.66 o 
  -2  -3   2     1569.72     1547.07     17.75 o 
  -1  -3   2     1455.71     1479.08     29.95 o 
   0  -3   2     7345.45     7387.63    148.33 o 
   1  -3   2     1357.74     1291.18     15.40 o 
   2  -3   2      726.18      732.52     10.17 o 
   3  -3   2      170.77      168.68      4.30 o 
   4  -3   2       70.87       92.13      3.61 o 
   5  -3   2        3.64       10.32      3.09 o 
   6  -3   2     1921.15     1880.36     29.31 o 
   7  -3   2      252.96      258.24      9.39 o 
   8  -3   2       49.51       48.48      6.17 o 
   9  -3   2     1067.81     1079.56     22.60 o 
  10  -3   2       43.68       65.57      8.28 o 
 -11  -2   2       64.96       53.40     10.02 o 
 -10  -2   2      643.08      652.05     16.14 o 
  -9  -2   2     1225.87     1206.13     22.33 o 
  -8  -2   2        0.32        0.59      4.45 o 
  -7  -2   2       13.66       10.43      3.46 o 
  -6  -2   2      574.28      574.01      9.52 o 
  -5  -2   2     1285.69     1320.93     16.70 o 
  -4  -2   2     1021.99     1099.23     13.89 o 
  -3  -2   2     9271.78     9523.62     96.05 o 
  -2  -2   2       69.93       73.64      2.26 o 
  -1  -2   2     4146.93     4237.78     43.77 o 
   0  -2   2     2426.19     2476.53     30.34 o 
   1  -2   2     1280.30     1369.88     15.67 o 
   2  -2   2      125.25      127.64      3.23 o 
   3  -2   2     1716.11     1696.80     19.84 o 
   4  -2   2     1442.60     1406.45     17.45 o 
   5  -2   2      117.33      115.09      5.31 o 
   6  -2   2      282.35      273.85      8.55 o 
   7  -2   2        0.33        2.50      3.83 o 
   8  -2   2      384.86      347.64     10.98 o 
   9  -2   2        0.71        3.85     10.00 o 
  10  -2   2       13.00       11.06      6.42 o 
 -11  -1   2      181.21      180.05     10.20 o 
 -10  -1   2      566.35      546.87     15.09 o 
  -9  -1   2       45.23       49.79      6.01 o 
  -8  -1   2        0.01        6.96      3.86 o 
  -7  -1   2     1732.62     1645.33     33.42 o 
  -6  -1   2     2338.95     2265.39     26.49 o 
  -5  -1   2        9.76       10.39      3.87 o 
  -4  -1   2     4437.76     4531.57     60.64 o 
  -3  -1   2     1400.26     1420.89     14.81 o 
  -2  -1   2      921.84      973.96     12.85 o 
  -1  -1   2     6501.48     6561.93     66.55 o 
   0  -1   2     3795.73     3829.93     45.26 o 
   1  -1   2     1995.85     1985.95     21.34 o 
   2  -1   2        4.96        7.40      1.18 o 
   3  -1   2     2813.37     2818.23     27.51 o 
   4  -1   2       77.05       94.74      2.90 o 
   5  -1   2      623.36      576.60     10.11 o 
   6  -1   2      184.46      177.22      6.73 o 
   7  -1   2      192.46      198.44      7.75 o 
   8  -1   2       37.16       34.27      5.24 o 
   9  -1   2      459.62      488.08     19.15 o 
  10  -1   2        2.68       10.81      5.86 o 
  11  -1   2      123.26      119.60     10.81 o 
 -11   0   2       56.02       44.96      6.83 o 
 -10   0   2       86.07       79.80      7.57 o 
  -9   0   2       71.44       55.59      6.37 o 
  -8   0   2      137.35      144.25      7.18 o 
  -7   0   2      752.09      731.15     19.28 o 
  -6   0   2     1080.16     1138.20     18.88 o 
  -5   0   2     4069.64     4110.20     44.20 o 
  -4   0   2        8.77        6.60      1.91 o 
  -3   0   2     1663.30     1698.06     19.05 o 
  -2   0   2     2394.76     2555.83     27.01 o 
  -1   0   2    10955.17    10726.02    109.38 o 
   0   0   2    13484.61    12993.90    136.19 o 
   1   0   2        4.46        7.59      0.89 o 
   2   0   2     4245.30     4321.55     44.57 o 
   3   0   2        3.30        5.53      1.10 o 
   4   0   2       95.47      102.39      2.89 o 
   5   0   2       38.14       35.57      2.62 o 
   6   0   2     1408.25     1397.37     22.12 o 
   7   0   2        6.40       14.96      3.59 o 
   8   0   2      698.95      725.05     15.75 o 
   9   0   2      197.21      200.05     12.58 o 
  10   0   2        8.06        1.49      5.32 o 
  11   0   2        4.41        6.92      8.13 o 
 -11   1   2       40.94       42.48      8.05 o 
 -10   1   2       35.40       43.97      6.80 o 
  -9   1   2       95.25      101.99      8.31 o 
  -8   1   2      441.43      454.04     12.39 o 
  -7   1   2      383.14      363.81     16.71 o 
  -6   1   2      270.58      269.92      8.71 o 
  -5   1   2      319.43      323.12     11.58 o 
  -4   1   2     2276.09     2225.69     29.83 o 
  -3   1   2      382.57      445.46      7.14 o 
  -2   1   2      227.15      250.05      4.06 o 
  -1   1   2    14768.81    14379.47    175.73 o 
   0   1   2      820.68      893.82     10.04 o 
   1   1   2     6015.25     5958.96     61.18 o 
   2   1   2     2851.30     2930.94     30.69 o 
   3   1   2     1480.85     1525.05     22.93 o 
   4   1   2     1128.04     1139.63     14.06 o 
   5   1   2     5397.90     5473.18     80.81 o 
   6   1   2        4.38        9.14      2.74 o 
   7   1   2     1559.19     1522.56     24.30 o 
   8   1   2       32.74       38.47      5.17 o 
   9   1   2       43.83       44.20      8.23 o 
  10   1   2       17.56       18.14      6.33 o 
  11   1   2      119.70      118.47     11.51 o 
 -11   2   2      128.81      126.77     10.26 o 
 -10   2   2       28.88       20.29      6.26 o 
  -9   2   2      350.98      335.68     11.88 o 
  -8   2   2      405.87      386.05     11.66 o 
  -7   2   2        3.82        4.67      3.55 o 
  -6   2   2       16.39       16.49      3.47 o 
  -5   2   2     2109.96     2178.44     30.81 o 
  -4   2   2      148.01      138.27      5.10 o 
  -3   2   2      267.71      239.56      4.41 o 
  -2   2   2     7943.20     8149.50     82.52 o 
  -1   2   2    30024.14    28363.99    593.22 o 
   0   2   2      303.64      316.05      4.59 o 
   1   2   2    10472.30    10271.73    106.39 o 
   2   2   2     2132.03     2205.26     26.95 o 
   3   2   2      100.94      116.19      4.31 o 
   4   2   2    13959.46    13989.93    140.08 o 
   5   2   2       18.24       13.64      2.17 o 
   6   2   2        0.86        1.26      2.03 o 
   7   2   2      274.25      276.13      8.35 o 
   8   2   2      330.86      322.54      9.72 o 
   9   2   2       41.10       47.78      7.03 o 
  10   2   2      259.93      241.54     12.78 o 
  11   2   2      110.44       80.99     10.75 o 
 -10   3   2       18.66       13.05      8.05 o 
  -9   3   2      126.33      124.49      8.34 o 
  -8   3   2      249.68      284.48     10.21 o 
  -7   3   2       83.43       86.76      6.13 o 
  -6   3   2      862.81      813.48     16.02 o 
  -5   3   2      338.05      301.97      8.49 o 
  -4   3   2     1349.81     1348.61     16.85 o 
  -3   3   2     1348.83     1429.57     17.28 o 
  -2   3   2       99.11      122.91      3.26 o 
  -1   3   2     2422.28     2577.66     27.83 o 
   0   3   2      497.36      510.69      9.98 o 
   1   3   2     6581.86     6480.19     65.96 o 
   2   3   2      277.23      275.32      5.64 o 
   3   3   2        5.80       16.69      1.41 o 
   4   3   2       21.03        8.60      1.59 o 
   5   3   2       72.66       62.82      3.39 o 
   6   3   2        1.92        0.96      2.08 o 
   7   3   2     2296.35     2274.08     33.19 o 
   8   3   2      117.54      131.25      8.33 o 
   9   3   2      153.75      147.85     15.06 o 
  10   3   2      167.61      134.19      9.79 o 
  11   3   2       87.53       71.61      9.89 o 
 -10   4   2        1.86        3.97      7.16 o 
  -9   4   2      349.27      362.36     13.06 o 
  -8   4   2      130.34      131.00      7.86 o 
  -7   4   2      331.46      310.75     10.83 o 
  -6   4   2       16.39       23.47      4.55 o 
  -5   4   2       72.22       76.27      5.49 o 
  -4   4   2       15.38        9.74      2.26 o 
  -3   4   2     1132.80     1107.36     14.58 o 
  -2   4   2     1293.61     1201.56     15.20 o 
  -1   4   2      460.34      451.20      7.19 o 
   0   4   2      671.99      621.25      8.72 o 
   1   4   2      842.89      884.88     12.88 o 
   2   4   2     1409.17     1399.37     16.42 o 
   3   4   2     1497.36     1572.45     18.43 o 
   4   4   2      164.45      137.42      3.49 o 
   5   4   2      270.03      275.84      5.69 o 
   6   4   2     2468.22     2415.68     28.37 o 
   7   4   2     1729.43     1740.25     49.22 o 
   8   4   2      177.56      159.78      8.95 o 
   9   4   2      359.49      369.58     13.81 o 
  10   4   2        3.60       16.15      7.84 o 
  11   4   2        4.08        9.97     11.30 o 
  -9   5   2       26.95       38.88      7.79 o 
  -8   5   2      281.48      260.02     11.00 o 
  -7   5   2        1.13        3.39      4.80 o 
  -6   5   2      346.31      363.43     10.96 o 
  -5   5   2      262.35      268.16      8.83 o 
  -4   5   2     2230.62     2224.68     32.29 o 
  -3   5   2     2024.27     1930.27     23.53 o 
  -2   5   2       50.43       56.25      4.16 o 
  -1   5   2      455.98      426.76     14.07 o 
   0   5   2        9.65       10.21      1.77 o 
   1   5   2     1848.48     1923.59     22.26 o 
   2   5   2      605.82      649.79      9.38 o 
   3   5   2      508.55      453.14      7.28 o 
   4   5   2       66.48       63.11      3.57 o 
   5   5   2     4402.23     4495.27     82.21 o 
   6   5   2       41.89       39.68      8.11 o 
   7   5   2      138.39      149.75      6.31 o 
   8   5   2       26.96       28.69      7.09 o 
   9   5   2       97.90       96.89     10.47 o 
  10   5   2      562.35      551.57     18.50 o 
  11   5   2       27.77       42.56      9.05 o 
  -9   6   2      157.55      172.42     19.77 o 
  -8   6   2       63.09       48.51      9.71 o 
  -7   6   2      385.37      416.67     13.07 o 
  -6   6   2      101.25      114.83      7.23 o 
  -5   6   2       76.57       88.17      6.04 o 
  -4   6   2     1162.63     1061.02     19.22 o 
  -3   6   2       13.56       13.57      3.22 o 
  -2   6   2      128.86      128.05      6.13 o 
  -1   6   2        6.66        6.15      2.26 o 
   0   6   2      400.39      377.71      7.14 o 
   1   6   2       64.95       69.90      4.18 o 
   2   6   2     2116.31     2085.63     24.74 o 
   3   6   2      695.76      673.34     10.13 o 
   4   6   2      508.95      562.07     11.15 o 
   5   6   2       81.84       70.16      5.61 o 
   6   6   2        2.94        3.77      3.25 o 
   7   6   2       79.69       67.69      6.22 o 
   8   6   2      227.58      221.80      8.26 o 
   9   6   2      322.99      322.09     13.16 o 
  10   6   2        0.03        9.24     10.09 o 
  11   6   2      328.73      348.87     15.98 o 
  -8   7   2      168.19      162.59     13.31 o 
  -7   7   2      450.94      447.13     17.63 o 
  -6   7   2       31.14       38.56      7.30 o 
  -5   7   2      271.74      265.58     27.86 o 
  -4   7   2       35.63       44.47      6.42 o 
  -3   7   2       46.29       48.13      4.06 o 
  -2   7   2      106.65      110.64      4.70 o 
  -1   7   2      800.30      752.03     12.26 o 
   0   7   2       44.58       52.56      3.23 o 
   1   7   2      746.57      730.77     11.43 o 
   2   7   2      229.58      241.85      5.79 o 
   3   7   2       97.16      113.51      4.11 o 
   4   7   2      298.55      330.26      8.61 o 
   5   7   2     1178.14     1149.20     19.27 o 
   6   7   2      684.51      654.17     13.79 o 
   7   7   2       62.86       67.92      6.88 o 
   8   7   2      743.73      772.44     16.62 o 
   9   7   2       27.15       26.27     21.95 o 
  10   7   2       31.90       42.02     10.99 o 
  11   7   2       15.71       19.98      8.70 o 
  -7   8   2      323.55      312.95     35.33 o 
  -6   8   2        0.02       -6.10      7.16 o 
  -5   8   2        1.10        0.49      6.13 o 
  -4   8   2      543.49      560.20     17.94 o 
  -3   8   2      248.42      235.86     11.28 o 
  -2   8   2      616.19      611.93     13.50 o 
  -1   8   2     1080.91     1092.85     19.28 o 
   0   8   2       36.86       33.64      5.00 o 
   1   8   2       11.01       10.23      3.17 o 
   2   8   2     1208.31     1219.36     17.08 o 
   3   8   2      712.72      685.99     16.63 o 
   4   8   2      104.27      114.73      5.65 o 
   5   8   2      391.73      387.31     10.12 o 
   6   8   2      415.18      412.40     10.79 o 
   7   8   2      387.72      403.08     19.05 o 
   8   8   2      292.07      262.21      9.64 o 
   9   8   2        9.76       -9.44     10.83 o 
  10   8   2       46.49       44.63      9.75 o 
  11   8   2      228.43      224.72     27.76 o 
  -6   9   2       32.77       49.95     10.32 o 
  -5   9   2     1008.36     1000.73     27.13 o 
  -4   9   2        3.47       11.05      6.83 o 
  -3   9   2      187.83      199.14     11.30 o 
  -2   9   2      521.08      515.10     12.97 o 
  -1   9   2      126.31      121.03      6.69 o 
   0   9   2       32.95       37.23      4.80 o 
   1   9   2      742.84      711.95     14.76 o 
   2   9   2       19.95       17.05      4.51 o 
   3   9   2      606.07      549.37     15.67 o 
   4   9   2      405.87      401.47     13.30 o 
   5   9   2        0.71        1.12      4.43 o 
   6   9   2        4.64        3.02      3.74 o 
   7   9   2       70.02       64.55      5.94 o 
   8   9   2      319.41      318.33     12.74 o 
   9   9   2        1.46       11.69     10.83 o 
  10   9   2      186.57      202.88     13.17 o 
  -5  10   2        0.92        9.04      8.97 o 
  -4  10   2       35.66       40.37     13.97 o 
  -3  10   2      105.28      104.06     10.18 o 
  -2  10   2      144.77      146.71     20.28 o 
  -1  10   2      180.33      179.08      8.38 o 
   0  10   2      795.37      808.24     24.16 o 
   1  10   2      236.45      253.23     11.41 o 
   2  10   2      377.97      378.71     13.69 o 
   3  10   2      105.37       86.65      7.58 o 
   4  10   2       11.53       13.79      5.36 o 
   5  10   2      412.62      390.97     15.72 o 
   6  10   2       16.33       10.32      5.58 o 
   7  10   2      726.68      707.56     20.16 o 
   8  10   2       41.69       46.62      8.36 o 
   9  10   2       35.49       39.41      9.86 o 
  10  10   2        7.32        7.77     11.59 o 
  -4  11   2        0.11       10.03     12.83 o 
  -3  11   2       80.03       93.70     25.43 o 
  -2  11   2        3.92        8.55     13.34 o 
  -1  11   2       65.17       65.02      7.03 o 
   0  11   2      469.43      472.19     16.72 o 
   1  11   2        0.31       11.05      6.37 o 
   2  11   2        4.08        2.93      5.66 o 
   3  11   2      507.65      504.48     18.92 o 
   4  11   2      240.36      233.93     15.99 o 
   5  11   2       86.06       64.67      8.03 o 
   6  11   2      783.95      830.11     22.82 o 
   7  11   2        0.65        0.41      6.77 o 
   8  11   2      103.53       98.13     10.12 o 
   9  11   2       77.59       71.81     10.28 o 
  -2  12   2      126.29      129.99     12.30 o 
  -1  12   2       49.14       55.89     13.71 o 
   0  12   2       39.95       37.14      8.62 o 
   1  12   2       23.35       27.97      7.63 o 
   2  12   2      269.38      244.92     16.67 o 
   3  12   2      456.48      466.68     17.05 o 
   4  12   2       27.38       23.75      6.98 o 
   5  12   2      234.33      241.67     12.78 o 
   6  12   2       28.21       27.58      8.20 o 
   7  12   2        3.72       -1.43      7.08 o 
   8  12   2        7.93        6.53     10.91 o 
   0  13   2       90.09      101.32     15.41 o 
   1  13   2       86.44       86.93     10.94 o 
   2  13   2       50.15       76.52     15.92 o 
   3  13   2       15.06       19.84      8.16 o 
   4  13   2        0.10        4.41      7.43 o 
   5  13   2        1.00        6.53     10.18 o 
  -6 -12   3      143.34      119.01     11.64 o 
  -5 -12   3       13.82       15.70      8.06 o 
  -4 -12   3      294.13      292.11     14.84 o 
  -3 -12   3        1.92        9.82      7.83 o 
  -2 -12   3        7.61        4.03     10.62 o 
  -1 -12   3       13.35        5.58      7.92 o 
   0 -12   3       62.49       72.35     13.81 o 
  -8 -11   3       64.64       79.03     10.40 o 
  -7 -11   3      259.85      284.85     15.18 o 
  -6 -11   3        0.95        4.07     12.34 o 
  -5 -11   3       39.39       36.03     15.30 o 
  -4 -11   3       27.70       27.54      8.87 o 
  -3 -11   3        0.54       -1.21      6.43 o 
  -2 -11   3        3.08       -1.42      6.87 o 
  -1 -11   3      228.22      222.95     13.05 o 
   0 -11   3      238.78      228.48     19.66 o 
   1 -11   3      202.41      218.01     10.71 o 
   2 -11   3      111.00      111.15     15.47 o 
  -9 -10   3       19.43       29.30      8.59 o 
  -8 -10   3       82.85      100.33      9.80 o 
  -7 -10   3       10.50       10.30      8.53 o 
  -6 -10   3       97.70      102.74      9.23 o 
  -5 -10   3       29.51       32.51      6.86 o 
  -4 -10   3       42.91       45.33      9.24 o 
  -3 -10   3       30.99       30.88     12.27 o 
  -2 -10   3      503.31      500.67     13.53 o 
  -1 -10   3      368.71      366.07     18.49 o 
   0 -10   3       67.60       68.86      6.72 o 
   1 -10   3       77.23       94.56      7.50 o 
   2 -10   3       66.67       64.08      9.42 o 
   3 -10   3       54.03       64.07     18.49 o 
   4 -10   3        0.78        8.26     11.41 o 
 -10  -9   3       20.38       38.21     12.41 o 
  -9  -9   3        6.08       -0.69      7.25 o 
  -8  -9   3       28.33       26.67     12.53 o 
  -7  -9   3      229.66      224.11     21.28 o 
  -6  -9   3       25.76       18.49      6.03 o 
  -5  -9   3      139.18      145.85     10.74 o 
  -4  -9   3      255.57      264.41     11.55 o 
  -3  -9   3      515.10      538.77     13.29 o 
  -2  -9   3        0.99        7.05      5.68 o 
  -1  -9   3      179.29      141.70      7.64 o 
   0  -9   3       30.98       27.52      7.66 o 
   1  -9   3       68.65       68.11      6.25 o 
   2  -9   3      163.65      163.10      8.37 o 
   3  -9   3      532.01      544.62     20.27 o 
   4  -9   3      677.40      689.41     31.73 o 
   5  -9   3       39.63       45.71      9.87 o 
 -10  -8   3       13.91       21.83     11.24 o 
  -9  -8   3       29.72       27.71     10.30 o 
  -8  -8   3      499.17      529.16     21.50 o 
  -7  -8   3       13.42        3.38      5.00 o 
  -6  -8   3       20.91       30.90      5.95 o 
  -5  -8   3       18.65       23.87      6.77 o 
  -4  -8   3      115.49      128.34     20.78 o 
  -3  -8   3      767.89      765.53     15.61 o 
  -2  -8   3      500.10      495.79     15.89 o 
  -1  -8   3      134.99      155.99      7.12 o 
   0  -8   3      147.26      145.69      7.03 o 
   1  -8   3      115.53      133.16      7.10 o 
   2  -8   3        6.17        4.45      4.99 o 
   3  -8   3       26.02       19.50      6.61 o 
   4  -8   3       84.84       90.01      9.73 o 
   5  -8   3       16.68       42.22      8.62 o 
   6  -8   3       15.00       15.57     10.72 o 
 -11  -7   3      203.72      209.97     14.18 o 
 -10  -7   3       19.07       22.24     11.16 o 
  -9  -7   3      641.52      692.85     19.98 o 
  -8  -7   3      109.32      101.87      6.79 o 
  -7  -7   3        5.42        4.65      3.80 o 
  -6  -7   3       64.19       52.57      4.97 o 
  -5  -7   3       34.70       41.11      4.43 o 
  -4  -7   3     2711.69     2671.87     45.31 o 
  -3  -7   3      997.78      979.77     17.44 o 
  -2  -7   3      878.77      870.16     16.16 o 
  -1  -7   3        0.73       10.11      3.28 o 
   0  -7   3      388.23      383.55     10.16 o 
   1  -7   3       39.41       36.77      4.52 o 
   2  -7   3       51.65       52.48      5.24 o 
   3  -7   3      259.46      247.36     11.71 o 
   4  -7   3       64.65       58.54      8.10 o 
   5  -7   3        1.87        4.22      6.16 o 
   6  -7   3      485.99      488.00     18.52 o 
   7  -7   3       48.23       59.06     16.50 o 
 -11  -6   3        4.41        5.64      9.17 o 
 -10  -6   3      220.80      216.53     13.37 o 
  -9  -6   3       28.89       28.65      7.21 o 
  -8  -6   3       50.76       53.08      5.56 o 
  -7  -6   3      252.28      256.93      9.77 o 
  -6  -6   3     1381.71     1395.86     22.51 o 
  -5  -6   3     1203.60     1206.73     24.79 o 
  -4  -6   3      996.60      989.67     14.26 o 
  -3  -6   3      913.82      895.79     12.94 o 
  -2  -6   3       87.03       82.90      4.63 o 
  -1  -6   3        1.57        0.48      2.69 o 
   0  -6   3      170.61      161.98      6.19 o 
   1  -6   3        0.61       -0.58      2.84 o 
   2  -6   3        0.53        3.83      3.27 o 
   3  -6   3      602.47      595.48     13.00 o 
   4  -6   3        6.47        7.12      4.79 o 
   5  -6   3      159.76      172.66     19.25 o 
   6  -6   3       75.86       73.95      8.33 o 
   7  -6   3       14.09       19.42      7.78 o 
   8  -6   3       61.44       43.90      9.07 o 
 -11  -5   3       28.17       34.11     16.62 o 
 -10  -5   3       42.05       34.22      7.62 o 
  -9  -5   3       76.29      102.02     13.68 o 
  -8  -5   3        1.85        3.50     11.80 o 
  -7  -5   3      397.14      406.53      9.06 o 
  -6  -5   3       56.45       49.63      3.70 o 
  -5  -5   3       28.67       33.71      3.64 o 
  -4  -5   3      896.07      866.04     12.63 o 
  -3  -5   3      426.64      400.31      7.23 o 
  -2  -5   3      599.58      680.17      9.97 o 
  -1  -5   3       72.40       67.65      3.88 o 
   0  -5   3      109.07       84.71      6.72 o 
   1  -5   3     3817.26     3968.32     50.56 o 
   2  -5   3     2153.62     2084.74     29.69 o 
   3  -5   3       33.31       40.14      4.39 o 
   4  -5   3        0.80       -1.04      4.39 o 
   5  -5   3       15.52       17.22      5.06 o 
   6  -5   3       15.88       17.54     12.38 o 
   7  -5   3      272.85      283.66     17.81 o 
   8  -5   3      246.71      263.23     14.40 o 
   9  -5   3      199.66      206.78     19.59 o 
 -11  -4   3       16.96       44.08     33.71 o 
 -10  -4   3      713.84      709.57     21.05 o 
  -9  -4   3       70.22       72.11      7.80 o 
  -8  -4   3        1.41        5.04      4.57 o 
  -7  -4   3       50.91       53.70      3.92 o 
  -6  -4   3       15.58        8.53      2.61 o 
  -5  -4   3       26.99       22.53      2.78 o 
  -4  -4   3      136.58      102.31      3.64 o 
  -3  -4   3      257.35      221.52      4.93 o 
  -2  -4   3     1869.33     1974.54     29.51 o 
  -1  -4   3     5799.61     5923.56    118.46 o 
   0  -4   3     7579.14     8222.04     96.58 o 
   1  -4   3     1280.60     1270.54     15.88 o 
   2  -4   3        3.00        3.13      1.93 o 
   3  -4   3      480.16      448.77      8.13 o 
   4  -4   3       64.94       63.54      5.95 o 
   5  -4   3      566.01      542.93     12.41 o 
   6  -4   3      388.86      387.32     10.92 o 
   7  -4   3      419.38      395.32     15.16 o 
   8  -4   3      255.19      269.99     13.83 o 
   9  -4   3       21.47       16.76     13.78 o 
 -11  -3   3      226.12      234.40     13.85 o 
 -10  -3   3       24.81       27.97      6.01 o 
  -9  -3   3      199.57      194.41      8.59 o 
  -8  -3   3      233.34      239.39      8.49 o 
  -7  -3   3       25.65       25.90      4.19 o 
  -6  -3   3      427.27      443.17      8.45 o 
  -5  -3   3       47.13       38.67      2.86 o 
  -4  -3   3     6830.44     7219.88     74.50 o 
  -3  -3   3      254.94      274.67      5.30 o 
  -2  -3   3     1316.41     1247.97     17.61 o 
  -1  -3   3      154.74      175.03      3.50 o 
   0  -3   3       85.73      100.07      4.38 o 
   1  -3   3      125.03      143.75      3.36 o 
   2  -3   3     9367.72     9367.63    137.95 o 
   3  -3   3        1.07        4.02      2.75 o 
   4  -3   3      648.75      586.00      9.67 o 
   5  -3   3       86.34       86.41      6.02 o 
   6  -3   3       66.31       71.36      5.44 o 
   7  -3   3       21.66       28.09      5.48 o 
   8  -3   3        5.18        8.32      6.17 o 
   9  -3   3        0.27        5.15      5.72 o 
  10  -3   3       36.72       36.15      9.46 o 
 -11  -2   3       74.16       70.41      9.93 o 
 -10  -2   3       48.92       45.31      6.60 o 
  -9  -2   3      320.84      313.91     10.47 o 
  -8  -2   3       62.56       67.31      9.47 o 
  -7  -2   3      763.02      788.16     15.30 o 
  -6  -2   3      161.64      157.18      5.22 o 
  -5  -2   3     4262.26     4385.53     47.09 o 
  -4  -2   3       15.49       16.80      2.08 o 
  -3  -2   3     2455.28     2546.18     27.84 o 
  -2  -2   3      888.59      958.58     11.75 o 
  -1  -2   3     1558.43     1612.19     34.69 o 
   0  -2   3     2428.98     2542.67     27.50 o 
   1  -2   3     9065.41     9232.36    112.01 o 
   2  -2   3     2576.22     2634.96     28.92 o 
   3  -2   3     1192.75     1189.17     15.03 o 
   4  -2   3      270.80      243.50      5.40 o 
   5  -2   3        4.02        3.06      2.62 o 
   6  -2   3       38.50       35.15      4.41 o 
   7  -2   3       90.77       89.63      6.10 o 
   8  -2   3      374.90      376.65     11.43 o 
   9  -2   3      276.55      273.03     10.82 o 
  10  -2   3      381.60      396.62     13.66 o 
 -11  -1   3       49.10       46.51      7.24 o 
 -10  -1   3        5.54        7.91      5.23 o 
  -9  -1   3       69.48       85.24      6.70 o 
  -8  -1   3      858.25      870.98     18.85 o 
  -7  -1   3     1256.21     1234.90     20.91 o 
  -6  -1   3       57.24       48.78      5.10 o 
  -5  -1   3        3.27        2.32      1.76 o 
  -4  -1   3        4.24        5.22      1.58 o 
  -3  -1   3       96.00       88.04      3.34 o 
  -2  -1   3     1067.99     1046.99     12.33 o 
  -1  -1   3       87.16      107.62      2.44 o 
   0  -1   3     3181.78     3100.56     32.49 o 
   1  -1   3     2157.76     2248.15     26.52 o 
   2  -1   3       40.38       54.59      2.13 o 
   3  -1   3     1148.50     1252.29     19.37 o 
   4  -1   3     1078.53     1042.90     13.66 o 
   5  -1   3     1434.47     1413.40     21.90 o 
   6  -1   3      403.23      367.94     10.14 o 
   7  -1   3     1083.23     1039.02     19.35 o 
   8  -1   3      179.52      180.03      8.21 o 
   9  -1   3       60.35       66.60      8.76 o 
  10  -1   3       23.01       21.70      6.99 o 
  11  -1   3       31.35       21.15     12.18 o 
 -11   0   3       38.08       47.23      7.82 o 
 -10   0   3       14.96       14.82      5.79 o 
  -9   0   3      501.87      534.36     16.68 o 
  -8   0   3      165.93      167.80      9.15 o 
  -7   0   3     1501.78     1424.03     23.29 o 
  -6   0   3      599.21      578.57     11.99 o 
  -5   0   3      134.61      129.39      3.75 o 
  -4   0   3      107.10      135.04      3.53 o 
  -3   0   3     2359.93     2340.50     33.30 o 
  -2   0   3        6.64       10.53      1.26 o 
  -1   0   3     2162.65     2216.03     23.87 o 
   0   0   3     7511.11     7559.33     77.14 o 
   1   0   3      335.60      348.28      5.64 o 
   2   0   3     1036.45      993.61     11.88 o 
   3   0   3     2620.83     2680.92     30.63 o 
   4   0   3      960.31      898.57     11.95 o 
   5   0   3      167.14      162.48      4.14 o 
   6   0   3     1659.05     1625.05     37.12 o 
   7   0   3       27.18       30.63      4.35 o 
   8   0   3      210.97      196.41     10.31 o 
   9   0   3      230.80      230.92     11.51 o 
  10   0   3      168.45      153.28      8.97 o 
  11   0   3        3.86       12.65      8.41 o 
 -11   1   3       46.63       52.44      9.36 o 
 -10   1   3      153.69      144.39     10.05 o 
  -9   1   3      160.66      180.85      9.53 o 
  -8   1   3     1215.01     1221.12     32.76 o 
  -7   1   3       15.00       13.26      3.89 o 
  -6   1   3     1467.85     1379.85     22.09 o 
  -5   1   3        0.26        1.30      1.62 o 
  -4   1   3      461.62      408.06      6.60 o 
  -3   1   3      231.65      270.46      5.30 o 
  -2   1   3     7811.16     8044.76     81.31 o 
  -1   1   3      371.68      402.00     10.15 o 
   0   1   3    12584.49    12442.79    141.64 o 
   1   1   3      133.90      153.49      4.62 o 
   2   1   3     3023.45     3051.53     38.22 o 
   3   1   3     6382.74     6422.43     65.62 o 
   4   1   3     1018.65     1070.05     13.54 o 
   5   1   3      399.23      387.34      7.12 o 
   6   1   3      289.34      288.89     12.58 o 
   7   1   3        2.15        5.88      3.25 o 
   8   1   3        0.59        2.22      6.80 o 
   9   1   3      651.50      677.39     15.85 o 
  10   1   3       25.37       25.50      7.32 o 
  11   1   3       78.14       69.24      9.91 o 
 -11   2   3        2.24        8.01     16.47 o 
 -10   2   3       97.37      112.53      8.83 o 
  -9   2   3       14.85       16.99      6.25 o 
  -8   2   3      218.94      215.44     13.66 o 
  -7   2   3      973.70     1020.39     31.58 o 
  -6   2   3      346.66      362.46      9.76 o 
  -5   2   3      903.38      871.04     15.44 o 
  -4   2   3     1461.02     1491.59     17.98 o 
  -3   2   3      801.55      803.05     10.62 o 
  -2   2   3    18117.75    18621.25    314.68 o 
  -1   2   3      572.20      611.40      9.40 o 
   0   2   3     1571.57     1583.09     17.34 o 
   1   2   3      445.99      443.54      6.82 o 
   2   2   3      253.81      247.61      7.05 o 
   3   2   3     1168.41     1293.76     15.17 o 
   4   2   3      221.78      246.63      4.91 o 
   5   2   3      326.82      341.53      6.97 o 
   6   2   3     2235.93     2318.47     39.07 o 
   7   2   3        7.80       10.17      3.17 o 
   8   2   3      948.23      965.03     24.20 o 
   9   2   3        4.67        7.09      5.40 o 
  10   2   3       16.17        8.66      6.29 o 
  11   2   3       11.44       17.96      8.38 o 
 -10   3   3       82.94       77.95      8.83 o 
  -9   3   3       65.21       75.43      8.41 o 
  -8   3   3      418.30      426.78     12.51 o 
  -7   3   3      266.23      262.63      9.28 o 
  -6   3   3       93.59      106.64      6.21 o 
  -5   3   3      341.75      323.48      8.84 o 
  -4   3   3      150.64      141.45      7.81 o 
  -3   3   3     7416.57     7868.91     80.70 o 
  -2   3   3      352.54      321.65      5.66 o 
  -1   3   3      327.61      311.77      8.06 o 
   0   3   3     1865.92     2046.18     36.14 o 
   1   3   3     1598.22     1626.55     18.17 o 
   2   3   3     1667.91     1834.68     30.52 o 
   3   3   3     1796.63     1768.16     23.23 o 
   4   3   3      237.88      233.57      4.69 o 
   5   3   3     5255.26     5466.54     66.32 o 
   6   3   3      854.10      869.07     12.64 o 
   7   3   3     1222.37     1213.09     20.14 o 
   8   3   3      318.11      316.14     12.31 o 
   9   3   3       54.02       57.05      7.33 o 
  10   3   3       24.08       29.95      7.35 o 
  11   3   3       53.82       64.05     10.08 o 
 -10   4   3        3.44        4.20      7.32 o 
  -9   4   3       29.75       31.85      6.53 o 
  -8   4   3      166.19      165.48     10.59 o 
  -7   4   3      505.22      512.57     13.49 o 
  -6   4   3       58.01       58.69      5.59 o 
  -5   4   3     2548.71     2499.90     35.75 o 
  -4   4   3      739.95      726.87     11.04 o 
  -3   4   3     1697.39     1714.03     20.77 o 
  -2   4   3     1352.43     1360.91     16.89 o 
  -1   4   3      594.99      611.81      8.96 o 
   0   4   3     1148.29     1198.08     14.62 o 
   1   4   3     3075.70     3092.52     33.12 o 
   2   4   3     4136.76     4042.96     42.86 o 
   3   4   3        3.16       13.38      2.29 o 
   4   4   3      322.27      229.69      6.12 o 
   5   4   3      658.00      768.72     11.09 o 
   6   4   3        1.45        2.23      2.53 o 
   7   4   3      689.32      678.78     20.80 o 
   8   4   3      156.22      166.89      9.29 o 
   9   4   3       40.94       31.32      6.32 o 
  10   4   3       90.70      109.28     15.40 o 
  11   4   3       21.42       31.24      8.03 o 
  -9   5   3        4.62        4.31      6.70 o 
  -8   5   3      526.84      521.61     23.53 o 
  -7   5   3       82.12       72.81      8.85 o 
  -6   5   3      158.18      163.51      7.65 o 
  -5   5   3      503.88      469.70     12.80 o 
  -4   5   3      367.24      369.34      9.63 o 
  -3   5   3      305.50      290.72      6.45 o 
  -2   5   3     2096.27     2125.91     25.13 o 
  -1   5   3      154.57      133.67      4.01 o 
   0   5   3      156.63      148.84      3.98 o 
   1   5   3     3479.22     3431.14     40.54 o 
   2   5   3       15.03       18.65      2.08 o 
   3   5   3      180.60      170.24      5.28 o 
   4   5   3       39.22       28.95      3.55 o 
   5   5   3       73.77       78.73      4.39 o 
   6   5   3      253.27      263.93      7.77 o 
   7   5   3      598.04      558.40     12.26 o 
   8   5   3      357.61      354.77     12.94 o 
   9   5   3      332.00      306.70     22.92 o 
  10   5   3      267.48      258.21     13.34 o 
  11   5   3        7.76        6.71      7.72 o 
  -9   6   3       49.69       59.78     16.06 o 
  -8   6   3       59.50       71.60      8.30 o 
  -7   6   3      559.70      538.65     30.54 o 
  -6   6   3        1.69        5.96      8.34 o 
  -5   6   3      174.51      193.54      8.10 o 
  -4   6   3        0.21        3.89      3.37 o 
  -3   6   3      877.98      864.96     13.33 o 
  -2   6   3     1492.67     1434.45     22.74 o 
  -1   6   3     1545.18     1586.19     20.07 o 
   0   6   3     1049.25     1003.58     14.24 o 
   1   6   3      151.37      161.11      4.42 o 
   2   6   3        0.76        2.31      2.34 o 
   3   6   3       44.97       50.88      2.71 o 
   4   6   3     1241.26     1226.29     24.71 o 
   5   6   3      228.01      253.24      7.64 o 
   6   6   3     1665.90     1649.56     32.84 o 
   7   6   3      481.48      461.37     11.32 o 
   8   6   3      190.74      184.11      7.60 o 
   9   6   3       32.45       33.42      7.96 o 
  10   6   3       55.64       66.87     10.55 o 
  11   6   3      174.86      176.74     16.21 o 
  -8   7   3        3.02       21.50      8.85 o 
  -7   7   3        7.26       10.78      7.01 o 
  -6   7   3       57.22       71.56      8.43 o 
  -5   7   3      161.19      165.60      7.96 o 
  -4   7   3      403.17      399.51     11.23 o 
  -3   7   3     1005.38      994.39     19.95 o 
  -2   7   3      134.05      132.60      5.13 o 
  -1   7   3       88.11       74.53      4.00 o 
   0   7   3        3.49        8.19      2.32 o 
   1   7   3      150.22      153.36      4.79 o 
   2   7   3       95.54       99.18      3.94 o 
   3   7   3     1124.31     1108.30     34.23 o 
   4   7   3      370.13      388.53     11.56 o 
   5   7   3     1353.06     1316.75     21.29 o 
   6   7   3      212.33      228.50      8.03 o 
   7   7   3       17.95       21.48      4.33 o 
   8   7   3        2.74        5.84      4.52 o 
   9   7   3      105.70       97.57     10.22 o 
  10   7   3       87.31       93.18     10.29 o 
  11   7   3       74.26       55.76     10.45 o 
  -7   8   3      260.20      253.23     14.47 o 
  -6   8   3      375.04      396.01     23.53 o 
  -5   8   3        3.18       -2.10      6.10 o 
  -4   8   3      294.63      305.41     12.92 o 
  -3   8   3      109.94      102.51      8.83 o 
  -2   8   3       31.88       33.02      4.38 o 
  -1   8   3       88.46       83.96      5.91 o 
   0   8   3      835.00      819.33     13.11 o 
   1   8   3       24.16       20.66      3.07 o 
   2   8   3     1212.58     1257.77     20.35 o 
   3   8   3       76.29       80.10      4.82 o 
   4   8   3      746.10      709.90     19.92 o 
   5   8   3        0.81        3.52      3.27 o 
   6   8   3      288.78      288.78      9.10 o 
   7   8   3        6.79        1.34      3.85 o 
   8   8   3      124.10      129.78      9.51 o 
   9   8   3      435.50      413.96     16.52 o 
  10   8   3       40.60       32.56      8.85 o 
  11   8   3      124.92      107.17     12.35 o 
  -6   9   3        1.98       18.90      8.00 o 
  -5   9   3       34.70       32.40     10.61 o 
  -4   9   3      164.21      157.86     20.52 o 
  -3   9   3      137.30      116.70     14.91 o 
  -2   9   3       65.95       76.72      6.47 o 
  -1   9   3     1757.65     1717.33     27.44 o 
   0   9   3      155.77      158.37      7.35 o 
   1   9   3      464.70      470.56     11.38 o 
   2   9   3      519.69      560.84     15.73 o 
   3   9   3      265.86      248.80     10.31 o 
   4   9   3     1056.32     1033.59     18.76 o 
   5   9   3        6.24        8.19      3.57 o 
   6   9   3       89.92       73.91      5.88 o 
   7   9   3       13.04        9.68      4.51 o 
   8   9   3       82.99       86.95      7.28 o 
   9   9   3       52.40       62.09     12.93 o 
  10   9   3       46.15       29.68      8.42 o 
  -5  10   3       36.90       51.54     10.06 o 
  -4  10   3      186.23      192.69     12.56 o 
  -3  10   3        2.58        4.87      6.88 o 
  -2  10   3      148.38      162.58     10.51 o 
  -1  10   3       98.39      100.67     10.64 o 
   0  10   3       10.84       16.53      6.39 o 
   1  10   3        7.32        4.21      5.20 o 
   2  10   3       79.85       78.24     11.13 o 
   3  10   3        5.22       -3.68      4.64 o 
   4  10   3      354.79      358.80     13.41 o 
   5  10   3      694.20      714.42     19.46 o 
   6  10   3        0.05       -0.56      5.57 o 
   7  10   3      140.82      148.32     10.84 o 
   8  10   3        6.00       11.32      6.62 o 
   9  10   3       73.49       78.51      7.74 o 
  10  10   3        1.91       -4.56     11.50 o 
  -4  11   3       30.95       58.06     19.56 o 
  -3  11   3      137.41      137.19     12.03 o 
  -2  11   3       25.53       37.25      8.24 o 
  -1  11   3      226.18      217.58     11.85 o 
   0  11   3        1.76        1.79      6.27 o 
   1  11   3      621.71      644.71     19.05 o 
   2  11   3       38.47       44.09      9.47 o 
   3  11   3      489.96      513.63     16.84 o 
   4  11   3      482.46      454.34     15.92 o 
   5  11   3       71.22       68.17      7.82 o 
   6  11   3        0.35        2.47      8.85 o 
   7  11   3       20.28       23.28      6.75 o 
   8  11   3      204.15      201.91     27.76 o 
   9  11   3        0.12        1.71     12.15 o 
  -2  12   3       32.54       45.72     14.21 o 
  -1  12   3       19.27        1.18     11.53 o 
   0  12   3       84.61       78.43     20.20 o 
   1  12   3       59.52       61.02      8.31 o 
   2  12   3      161.03      162.36     11.04 o 
   3  12   3      166.28      150.99     10.85 o 
   4  12   3        3.26        0.63      6.40 o 
   5  12   3       86.83       80.11      9.52 o 
   6  12   3        0.40        3.53      8.74 o 
   7  12   3      185.39      182.95     12.35 o 
   8  12   3       15.23       21.30     12.65 o 
   0  13   3       69.87       61.40     13.31 o 
   1  13   3        4.87       34.00     31.02 o 
   2  13   3       28.92       50.49      9.44 o 
   3  13   3       58.75       61.61     16.00 o 
   4  13   3      150.20      142.80     12.12 o 
   5  13   3       34.76       27.27      8.21 o 
   6  13   3      114.58      124.08     11.10 o 
  -5 -12   4       39.78       31.18      8.98 o 
  -4 -12   4      117.57      121.51     11.68 o 
  -3 -12   4       95.83       96.96     25.58 o 
  -2 -12   4      251.81      266.27     46.24 o 
  -1 -12   4       94.71      111.20     11.71 o 
  -6 -11   4       22.02       42.06      8.48 o 
  -5 -11   4      494.84      529.87     18.51 o 
  -4 -11   4      165.05      150.34     10.92 o 
  -3 -11   4      355.26      345.95     14.50 o 
  -2 -11   4        7.76       16.86      7.55 o 
  -1 -11   4       62.14       43.06      7.34 o 
   0 -11   4       14.00       22.70      6.60 o 
   1 -11   4       26.53       25.33      7.06 o 
   2 -11   4       48.57       47.54     10.34 o 
  -9 -10   4       72.80       69.66     10.52 o 
  -8 -10   4        0.27       -5.85      9.94 o 
  -7 -10   4      113.17      124.70      9.88 o 
  -6 -10   4      747.07      759.09     44.35 o 
  -5 -10   4       51.27       54.77      7.24 o 
  -4 -10   4      398.16      428.41     15.44 o 
  -3 -10   4       65.22       67.77     11.19 o 
  -2 -10   4      168.96      125.82      8.08 o 
  -1 -10   4       42.54       32.23      5.78 o 
   0 -10   4      167.64      153.41      8.83 o 
   1 -10   4      257.05      271.89     11.05 o 
   2 -10   4      492.21      481.38     23.33 o 
   3 -10   4      106.65       95.75     16.46 o 
  -9  -9   4        0.80       10.54     14.94 o 
  -8  -9   4       83.45       79.84      8.90 o 
  -7  -9   4      271.76      280.49     12.47 o 
  -6  -9   4       57.57       70.26     10.66 o 
  -5  -9   4        0.15       -2.85      5.27 o 
  -4  -9   4      396.48      397.06     14.07 o 
  -3  -9   4       62.33       67.47      5.99 o 
  -2  -9   4       16.87       13.58      4.43 o 
  -1  -9   4      414.99      446.41     12.52 o 
   0  -9   4      191.06      191.52      8.70 o 
   1  -9   4      113.97      107.13      8.43 o 
   2  -9   4      389.36      357.01     15.14 o 
   3  -9   4        0.43        8.21     10.38 o 
   4  -9   4       26.06       14.61      7.95 o 
   5  -9   4       19.40       15.96      9.19 o 
 -10  -8   4      135.88      147.24     16.24 o 
  -9  -8   4      132.24      136.06     14.36 o 
  -8  -8   4      307.25      295.22     12.76 o 
  -7  -8   4       84.55       84.29     12.72 o 
  -6  -8   4        2.29        8.26      5.23 o 
  -5  -8   4      103.63      107.44      6.39 o 
  -4  -8   4     2885.25     2772.52     49.51 o 
  -3  -8   4      418.01      366.32     16.00 o 
  -2  -8   4      303.93      302.81     16.54 o 
  -1  -8   4      608.21      596.12     15.21 o 
   0  -8   4       58.06       66.73     11.26 o 
   1  -8   4       37.06       37.66      5.43 o 
   2  -8   4      121.07      135.32      7.55 o 
   3  -8   4        9.85       12.65      6.65 o 
   4  -8   4      893.46      837.76     30.08 o 
   5  -8   4      854.23      887.05     25.92 o 
   6  -8   4        4.03        5.04      8.39 o 
 -11  -7   4      285.03      292.88     15.62 o 
 -10  -7   4        0.13       -7.21      7.21 o 
  -9  -7   4       16.68       15.85      6.41 o 
  -8  -7   4       82.32       82.11      6.38 o 
  -7  -7   4       45.33       55.70     12.52 o 
  -6  -7   4       27.46       35.87      4.69 o 
  -5  -7   4     5577.45     5597.73    147.06 o 
  -4  -7   4       98.28       89.23      5.45 o 
  -3  -7   4      287.15      281.25     13.22 o 
  -2  -7   4     1026.53     1005.70     18.10 o 
  -1  -7   4      551.23      538.71     12.39 o 
   0  -7   4      210.22      219.12      7.98 o 
   1  -7   4     2409.84     2429.99     35.59 o 
   2  -7   4      544.00      547.25     13.25 o 
   3  -7   4       50.27       45.10      7.40 o 
   4  -7   4       92.11       94.11      8.86 o 
   5  -7   4        4.58        2.82      6.36 o 
   7  -7   4        8.82       -3.19      8.64 o 
 -11  -6   4        0.84        7.78     15.69 o 
 -10  -6   4       24.24       17.08      7.97 o 
  -9  -6   4       67.94       48.94      8.17 o 
  -8  -6   4      422.98      454.39     12.11 o 
  -7  -6   4       18.86       23.05      8.34 o 
  -6  -6   4     2525.82     2457.22     30.30 o 
  -5  -6   4      304.60      298.50      7.11 o 
  -4  -6   4       44.86       45.81      3.32 o 
  -3  -6   4      655.58      654.10     15.92 o 
  -2  -6   4      205.02      200.36      6.72 o 
  -1  -6   4     1443.62     1410.60     38.10 o 
   0  -6   4     1344.98     1361.76     21.93 o 
   1  -6   4      685.54      655.97     13.68 o 
   2  -6   4       13.17       24.00      5.62 o 
   3  -6   4       41.74       36.18      4.95 o 
   4  -6   4      133.41      137.06      9.63 o 
   5  -6   4      127.20      125.63     10.05 o 
   6  -6   4        2.43        5.44      8.59 o 
   7  -6   4      205.22      238.05     21.42 o 
   8  -6   4       31.85       52.85     10.62 o 
 -11  -5   4      233.03      244.88     15.35 o 
 -10  -5   4       15.88       24.07      8.22 o 
  -9  -5   4       53.31       65.15      9.13 o 
  -8  -5   4      333.23      306.58     16.14 o 
  -7  -5   4      195.59      227.48      6.97 o 
  -6  -5   4       44.10       46.13      5.02 o 
  -5  -5   4      380.67      389.40     10.38 o 
  -4  -5   4       90.04       91.10      3.81 o 
  -3  -5   4     1150.49     1088.64     14.69 o 
  -2  -5   4     1435.71     1380.77     17.37 o 
  -1  -5   4      569.02      540.54     10.92 o 
   0  -5   4     2714.16     2725.35     38.41 o 
   1  -5   4      494.65      503.04     11.00 o 
   2  -5   4       62.68       61.67      4.72 o 
   3  -5   4      736.64      716.66     14.33 o 
   4  -5   4      865.97      852.92     26.31 o 
   5  -5   4       10.16       19.55      5.55 o 
   6  -5   4     1184.25     1121.79     27.42 o 
   7  -5   4      216.54      227.94     12.51 o 
   8  -5   4       21.59       22.88      8.71 o 
 -11  -4   4       38.51       42.88     15.52 o 
 -10  -4   4      438.21      413.91     22.65 o 
  -9  -4   4       95.69       97.13      9.65 o 
  -8  -4   4      369.26      356.61     10.45 o 
  -7  -4   4        4.17        4.97      3.96 o 
  -6  -4   4      631.68      637.58     12.60 o 
  -5  -4   4        6.34        9.40      3.41 o 
  -4  -4   4      169.63      164.81      4.62 o 
  -3  -4   4      763.60      689.57     10.22 o 
  -2  -4   4      658.64      694.25      9.97 o 
  -1  -4   4     1740.47     1844.71     25.44 o 
   0  -4   4      952.64      960.86     15.54 o 
   1  -4   4       34.47       53.59      3.60 o 
   2  -4   4      972.18     1008.33     13.85 o 
   3  -4   4     1822.65     1754.30     22.01 o 
   4  -4   4       29.19       39.07      4.27 o 
   5  -4   4      563.43      550.98     16.30 o 
   6  -4   4      145.37      143.53      9.00 o 
   7  -4   4        7.63        7.33      6.00 o 
   8  -4   4        0.73        0.32      6.77 o 
   9  -4   4       87.51       81.92     17.14 o 
 -11  -3   4       54.29       41.25     14.69 o 
 -10  -3   4      221.94      223.28     10.11 o 
  -9  -3   4      810.10      833.34     17.80 o 
  -8  -3   4        0.88       -2.54      3.87 o 
  -7  -3   4      355.68      347.67     10.11 o 
  -6  -3   4      231.75      223.99      5.95 o 
  -5  -3   4      123.87      123.47      4.42 o 
  -4  -3   4       12.18        8.36      2.11 o 
  -3  -3   4      728.84      873.82     11.83 o 
  -2  -3   4       35.93       51.30      2.61 o 
  -1  -3   4      562.35      548.89      7.93 o 
   0  -3   4     1310.87     1252.51     18.11 o 
   1  -3   4       31.57       36.44      2.12 o 
   2  -3   4     2607.89     2591.53     29.21 o 
   3  -3   4      185.91      240.19      6.79 o 
   4  -3   4      493.48      542.31     10.30 o 
   5  -3   4       76.12       87.98      5.34 o 
   6  -3   4      558.70      560.86     13.19 o 
   7  -3   4      363.54      377.96     11.41 o 
   8  -3   4      790.28      792.79     18.20 o 
   9  -3   4       91.92       99.61     12.66 o 
  10  -3   4        0.01       12.77     12.68 o 
 -11  -2   4        4.89       11.23      8.08 o 
 -10  -2   4      965.71      974.96     20.68 o 
  -9  -2   4      106.90       99.85      7.17 o 
  -8  -2   4     1019.70      977.98     18.72 o 
  -7  -2   4      444.81      437.25     10.83 o 
  -6  -2   4      389.50      424.55     10.81 o 
  -5  -2   4        4.21        4.69      2.02 o 
  -4  -2   4      716.84      718.91     10.40 o 
  -3  -2   4     3346.77     3415.17     36.62 o 
  -2  -2   4      136.60      120.01      3.07 o 
  -1  -2   4     1109.25     1042.57     12.63 o 
   0  -2   4      194.71      181.61      3.37 o 
   1  -2   4       85.95       83.38      2.86 o 
   2  -2   4      737.25      779.36     10.70 o 
   3  -2   4     2290.02     2353.49     26.93 o 
   4  -2   4       47.37       56.96      3.12 o 
   5  -2   4     1071.48     1024.84     17.86 o 
   6  -2   4      106.04      101.68      5.94 o 
   7  -2   4      216.30      203.96      8.31 o 
   8  -2   4      221.03      213.22     10.51 o 
   9  -2   4        1.76        1.68      5.43 o 
  10  -2   4       67.60       68.78      8.48 o 
 -11  -1   4      107.40      105.74      8.98 o 
 -10  -1   4      408.90      413.73     13.21 o 
  -9  -1   4      287.34      290.83     13.74 o 
  -8  -1   4      323.50      313.85     11.20 o 
  -7  -1   4      213.82      204.94      9.14 o 
  -6  -1   4       71.67       68.53      3.70 o 
  -5  -1   4       28.39       47.02      2.90 o 
  -4  -1   4     6299.85     6529.81     67.47 o 
  -3  -1   4      836.53      831.87     10.89 o 
  -2  -1   4     3223.49     3217.27     47.20 o 
  -1  -1   4     1423.74     1419.10     16.07 o 
   0  -1   4      312.31      332.51      5.19 o 
   1  -1   4     1345.85     1425.51     16.42 o 
   2  -1   4     6325.01     6165.62     73.71 o 
   3  -1   4      782.70      796.24     11.00 o 
   4  -1   4     2176.06     2148.17     28.07 o 
   5  -1   4      333.84      320.66      8.48 o 
   6  -1   4       38.01       34.69      4.20 o 
   7  -1   4       90.78       81.43      5.67 o 
   8  -1   4        8.85       15.03      4.64 o 
   9  -1   4       11.16       19.62      7.49 o 
  10  -1   4      228.27      239.58     10.89 o 
 -11   0   4       23.63       43.06      7.57 o 
 -10   0   4       24.97       23.55      7.94 o 
  -9   0   4       23.79       22.53      9.28 o 
  -8   0   4     1515.20     1462.63     29.77 o 
  -7   0   4       95.86       97.00      5.80 o 
  -6   0   4      391.44      399.14      9.75 o 
  -5   0   4     6227.68     6121.64     64.01 o 
  -4   0   4        0.21       -0.31      2.27 o 
  -3   0   4       94.83       89.12      2.54 o 
  -2   0   4      287.71      330.27      5.08 o 
  -1   0   4        2.02        2.49      0.80 o 
   0   0   4      635.77      666.38      9.46 o 
   1   0   4     6483.38     6364.75     70.52 o 
   2   0   4      359.25      369.59      5.86 o 
   3   0   4     1249.84     1294.63     21.73 o 
   4   0   4     1035.93     1072.80     13.95 o 
   5   0   4      185.80      186.19      4.75 o 
   6   0   4       13.44       17.40      3.41 o 
   7   0   4      232.49      231.42      8.14 o 
   8   0   4     1285.63     1298.15     23.34 o 
   9   0   4        1.55        4.61      4.80 o 
  10   0   4       61.48       57.25      9.70 o 
  11   0   4       20.62       19.57     23.28 o 
 -11   1   4        3.24       14.20      7.15 o 
 -10   1   4        0.83        5.08      6.54 o 
  -9   1   4     1789.38     1783.90     39.40 o 
  -8   1   4       74.06       68.72      7.43 o 
  -7   1   4      175.96      162.48      9.91 o 
  -6   1   4     1127.82     1108.87     18.99 o 
  -5   1   4        4.01        2.83      1.80 o 
  -4   1   4      640.12      674.38      9.65 o 
  -3   1   4     3780.91     3805.83     40.24 o 
  -2   1   4     1405.70     1402.65     16.01 o 
  -1   1   4     1379.41     1434.79     16.30 o 
   0   1   4       12.71       14.60      1.17 o 
   1   1   4       35.00       42.27      1.73 o 
   2   1   4      463.34      464.07      6.68 o 
   3   1   4        6.58       11.21      1.48 o 
   4   1   4      682.28      678.68      9.78 o 
   5   1   4      447.82      430.83      7.58 o 
   6   1   4       23.00       16.33      4.05 o 
   7   1   4     1069.11     1042.54     18.79 o 
   8   1   4       28.18       28.24      4.67 o 
   9   1   4       44.01       45.29      7.53 o 
  10   1   4      210.12      203.59     12.21 o 
  11   1   4       21.12       25.69      8.70 o 
 -10   2   4      211.99      217.69     11.43 o 
  -9   2   4      210.16      206.73     10.17 o 
  -8   2   4       71.34       70.19      6.54 o 
  -7   2   4        0.12        4.00      3.68 o 
  -6   2   4        1.27        1.69      3.22 o 
  -5   2   4     1329.80     1311.59     20.72 o 
  -4   2   4       60.83       64.39      2.77 o 
  -3   2   4     1059.19      989.88     12.68 o 
  -2   2   4      352.37      385.53      6.07 o 
  -1   2   4       85.31       91.97      2.50 o 
   0   2   4     2633.76     2713.86     33.79 o 
   1   2   4        1.51        3.16      0.95 o 
   2   2   4     2556.26     2649.37     28.40 o 
   3   2   4     3300.39     3335.94     45.35 o 
   4   2   4     2786.57     2848.42     31.34 o 
   5   2   4      331.38      325.24      6.34 o 
   6   2   4     1995.23     2011.52     24.40 o 
   7   2   4       91.43       95.63      5.52 o 
   8   2   4      104.33      113.54      7.84 o 
   9   2   4      272.16      270.02     12.44 o 
  10   2   4      422.39      415.09     16.89 o 
  11   2   4        0.77       11.23      7.57 o 
 -10   3   4        0.71       12.12      7.37 o 
  -9   3   4       89.63       92.20      8.13 o 
  -8   3   4        4.50       11.63      4.70 o 
  -7   3   4       73.07       87.68      6.21 o 
  -6   3   4      845.21      857.07     16.75 o 
  -5   3   4     1219.49     1279.31     20.91 o 
  -4   3   4     6605.07     6719.07     79.48 o 
  -3   3   4     5755.75     6013.76     80.61 o 
  -2   3   4      916.92      945.03     12.25 o 
  -1   3   4      986.07     1124.68     19.15 o 
   0   3   4     4155.29     4180.36     43.54 o 
   1   3   4     3350.75     3512.71     36.95 o 
   2   3   4     2065.16     1965.66     27.41 o 
   3   3   4      437.03      363.93      7.34 o 
   4   3   4     1730.39     1950.23     22.51 o 
   5   3   4      189.59      188.87      4.64 o 
   6   3   4      468.84      465.41      8.41 o 
   7   3   4      207.70      204.67      9.62 o 
   8   3   4      257.58      259.40     11.24 o 
   9   3   4      478.91      508.19     16.85 o 
  10   3   4       40.01       50.56      8.41 o 
  11   3   4      200.41      192.47     13.12 o 
 -10   4   4       53.75       74.39     12.33 o 
  -9   4   4       74.04       78.45      8.54 o 
  -8   4   4       17.65       23.52      5.44 o 
  -7   4   4      381.13      381.85     11.57 o 
  -6   4   4      379.93      366.98     11.00 o 
  -5   4   4      554.52      543.25     14.95 o 
  -4   4   4      610.83      595.54     11.52 o 
  -3   4   4     1068.94     1173.86     15.41 o 
  -2   4   4       38.75       53.92      2.87 o 
  -1   4   4     1471.98     1382.58     16.84 o 
   0   4   4     1036.97      999.53     12.75 o 
   1   4   4      887.21      869.08     11.22 o 
   2   4   4     1671.44     1610.63     26.47 o 
   3   4   4      250.62      309.36      6.95 o 
   4   4   4      517.15      567.44     10.55 o 
   5   4   4       40.36       35.71      2.57 o 
   6   4   4      479.95      451.73     10.08 o 
   7   4   4      539.80      552.16     11.96 o 
   8   4   4      989.47      967.74     22.94 o 
   9   4   4       75.78       69.61      7.85 o 
  10   4   4       82.63       63.66     18.02 o 
  11   4   4        5.74        3.20      7.41 o 
  -9   5   4       50.20       54.60      8.36 o 
  -8   5   4      204.40      194.95     11.62 o 
  -7   5   4       15.38       19.98      5.06 o 
  -6   5   4      248.87      271.52     11.68 o 
  -5   5   4       34.53       30.55      4.49 o 
  -4   5   4     1166.70     1076.22     24.71 o 
  -3   5   4       25.37       22.47      2.71 o 
  -2   5   4     2637.87     2669.07     30.56 o 
  -1   5   4        2.54        6.19      2.41 o 
   0   5   4       64.69       74.22      3.08 o 
   1   5   4      145.53      154.82      4.32 o 
   2   5   4     1987.18     1990.65     22.95 o 
   3   5   4     1436.73     1422.03     24.66 o 
   4   5   4       21.60       10.27      2.63 o 
   5   5   4     1154.66     1060.88     17.38 o 
   6   5   4      211.13      228.00      9.49 o 
   7   5   4      163.51      135.63      6.22 o 
   8   5   4      686.99      647.74     18.23 o 
   9   5   4       65.11       78.41      7.97 o 
  10   5   4      103.85       97.05      9.71 o 
  11   5   4      418.27      460.86     18.19 o 
  -9   6   4       24.29       18.17      9.41 o 
  -8   6   4        5.42        4.83      5.86 o 
  -7   6   4      175.44      199.68     12.48 o 
  -6   6   4      146.01      163.98      8.22 o 
  -5   6   4      324.09      327.82     13.86 o 
  -4   6   4      133.22      121.30      6.36 o 
  -3   6   4      579.73      543.63      9.87 o 
  -2   6   4      352.48      366.02      7.69 o 
  -1   6   4      605.99      561.12      9.58 o 
   0   6   4       12.82       14.16      2.14 o 
   1   6   4      631.69      624.64     10.27 o 
   2   6   4     1841.39     1733.60     24.00 o 
   3   6   4      343.04      364.24      8.63 o 
   4   6   4     1374.53     1450.08     25.32 o 
   5   6   4        4.79        4.08      2.90 o 
   6   6   4       12.88       17.95      3.83 o 
   7   6   4        4.92        5.91      3.65 o 
   8   6   4      578.62      585.88     13.58 o 
   9   6   4        0.07       -2.50      5.35 o 
  10   6   4      526.53      504.44     18.21 o 
  11   6   4       54.81       49.60      9.78 o 
  -8   7   4      401.42      421.26     18.33 o 
  -7   7   4        2.60        9.65      7.50 o 
  -6   7   4       22.20       33.69      6.14 o 
  -5   7   4       82.00       87.13      6.57 o 
  -4   7   4        1.79        2.60      3.70 o 
  -3   7   4        5.97        5.15      3.10 o 
  -2   7   4      618.89      606.66     10.91 o 
  -1   7   4      449.87      424.79      8.77 o 
   0   7   4      345.58      356.44      7.59 o 
   1   7   4     2825.61     2844.52     39.69 o 
   2   7   4        9.68        9.50      2.23 o 
   3   7   4      850.61      875.99     15.51 o 
   4   7   4      221.76      243.85      6.41 o 
   5   7   4      282.37      282.90      8.46 o 
   6   7   4       42.06       36.17      4.82 o 
   7   7   4      917.87      941.56     18.20 o 
   8   7   4      302.72      300.15     10.33 o 
   9   7   4      593.24      551.03     18.64 o 
  10   7   4        2.35       -3.91      9.38 o 
  11   7   4       32.32       13.85      8.37 o 
  -7   8   4        0.76       19.47      8.28 o 
  -6   8   4       44.52       50.53      8.94 o 
  -5   8   4       77.36       88.77      9.23 o 
  -4   8   4       14.23       17.73      8.43 o 
  -3   8   4      541.97      537.61     16.70 o 
  -2   8   4     1246.61     1267.72     18.57 o 
  -1   8   4       41.05       52.90      4.16 o 
   0   8   4      338.40      317.98      7.54 o 
   1   8   4      129.26      128.22      4.86 o 
   2   8   4      115.01      108.61      7.34 o 
   3   8   4        5.34        7.98      5.84 o 
   4   8   4      473.65      459.00     11.05 o 
   5   8   4       39.65       32.54      3.54 o 
   6   8   4      317.97      338.88     15.06 o 
   7   8   4       69.13       72.83      6.13 o 
   8   8   4        0.95        3.27      4.77 o 
   9   8   4       18.30       22.18      9.43 o 
  10   8   4       34.63       24.53      8.93 o 
  11   8   4      121.90      117.91     16.42 o 
  -6   9   4      319.93      308.77     15.62 o 
  -5   9   4      325.22      302.00     14.75 o 
  -4   9   4        6.58        5.29      6.58 o 
  -3   9   4      355.70      365.29     14.46 o 
  -2   9   4       87.29       82.38      6.04 o 
  -1   9   4        6.18        1.68      5.62 o 
   0   9   4      111.26      106.37      6.03 o 
   1   9   4      207.50      204.40      9.44 o 
   2   9   4        6.37        8.60      4.20 o 
   3   9   4     2299.49     2262.15     33.08 o 
   4   9   4      225.99      237.80      8.28 o 
   5   9   4        2.15        3.56      3.71 o 
   6   9   4      336.88      331.41     10.20 o 
   7   9   4       47.85       38.11      5.29 o 
   8   9   4      153.39      163.58      8.42 o 
   9   9   4      146.98      154.97      8.73 o 
  10   9   4       83.49       71.21     10.41 o 
  -5  10   4        0.19        1.82      8.43 o 
  -4  10   4       61.57       49.97      9.10 o 
  -3  10   4      110.74       91.88     10.96 o 
  -2  10   4      119.03      134.23     10.55 o 
  -1  10   4      213.90      220.83      8.89 o 
   0  10   4      905.81      855.21     21.36 o 
   1  10   4      346.24      350.36     13.59 o 
   2  10   4     1572.09     1600.97     41.02 o 
   3  10   4      741.33      767.15     36.21 o 
   4  10   4       81.12       72.32      7.19 o 
   5  10   4        3.39       15.27      5.44 o 
   6  10   4      857.28      863.96     18.19 o 
   7  10   4       80.75       83.68      9.87 o 
   8  10   4       87.89       86.33      6.44 o 
   9  10   4       58.66       61.81      7.56 o 
  10  10   4        1.26       -0.29     11.44 o 
  -4  11   4      158.71      187.07     13.73 o 
  -3  11   4       53.38       75.89     10.49 o 
  -2  11   4       91.37       80.67      9.91 o 
  -1  11   4      496.41      502.33     17.02 o 
   0  11   4      225.31      219.56     11.74 o 
   1  11   4       78.64       72.28     10.78 o 
   2  11   4        4.73       13.60     13.05 o 
   3  11   4      102.51       96.68      8.04 o 
   4  11   4       95.07       79.45      8.21 o 
   5  11   4      219.52      227.78     11.74 o 
   6  11   4      401.71      388.54     14.82 o 
   7  11   4      464.07      443.69     16.24 o 
   8  11   4      242.12      242.98     12.58 o 
   9  11   4      140.26      115.50     14.69 o 
  -2  12   4       96.67      100.40     17.09 o 
  -1  12   4       53.17       48.66     13.77 o 
   0  12   4       63.73       66.14      9.74 o 
   1  12   4       14.96        5.17      7.15 o 
   2  12   4      216.39      243.13     12.42 o 
   3  12   4       70.72       54.37      9.31 o 
   4  12   4      227.49      226.29     13.75 o 
   5  12   4      344.29      329.61     17.39 o 
   6  12   4       70.25       59.98      9.04 o 
   7  12   4       78.89       97.93     18.78 o 
   8  12   4      114.30      131.20     16.71 o 
   0  13   4       61.97       74.65     25.27 o 
   1  13   4      250.85      287.38     37.96 o 
   2  13   4       51.89       58.50      9.78 o 
   3  13   4      133.97      126.52     11.39 o 
   4  13   4      310.18      325.51     15.16 o 
   5  13   4        5.77        8.04      8.96 o 
   6  13   4       11.97       18.54      8.28 o 
  -4 -12   5      142.81      153.68     18.27 o 
  -3 -12   5        0.09       11.65      8.86 o 
  -2 -12   5       73.43       61.15     13.19 o 
  -7 -11   5       43.82       44.98      9.15 o 
  -6 -11   5      248.36      266.62     14.09 o 
  -5 -11   5       50.12       76.37      9.93 o 
  -4 -11   5        7.01        7.00     10.03 o 
  -3 -11   5       80.45       69.97      9.56 o 
  -2 -11   5      183.91      174.79      9.92 o 
  -1 -11   5      111.34      124.95     13.14 o 
   0 -11   5        0.65        5.42      6.48 o 
   1 -11   5      291.69      331.76     12.92 o 
  -8 -10   5       99.75       99.44     12.16 o 
  -7 -10   5       97.36      103.07     10.39 o 
  -6 -10   5       48.78       43.25     10.99 o 
  -5 -10   5       92.53      101.03     20.93 o 
  -4 -10   5       91.62       88.39     17.96 o 
  -3 -10   5      155.63      163.58      8.52 o 
  -2 -10   5      353.23      354.01     12.61 o 
  -1 -10   5        0.05       19.20     13.14 o 
   0 -10   5      126.81      135.99      8.72 o 
   1 -10   5       57.12       65.11      7.56 o 
   2 -10   5      111.22      136.40     11.61 o 
   3 -10   5      125.48      125.27     16.06 o 
  -9  -9   5        1.13       18.73      8.26 o 
  -8  -9   5      137.35      144.10     10.54 o 
  -7  -9   5       53.64       50.39      8.74 o 
  -6  -9   5       13.47       22.63      6.42 o 
  -5  -9   5      518.83      469.16     15.90 o 
  -4  -9   5      234.43      220.29     10.67 o 
  -3  -9   5      379.88      386.62     11.72 o 
  -2  -9   5        3.91        9.00      4.57 o 
  -1  -9   5      410.62      421.86     12.52 o 
   0  -9   5        0.70        5.40      4.76 o 
   1  -9   5      196.43      203.11     10.82 o 
   2  -9   5        0.10       13.24      5.45 o 
   3  -9   5      501.58      489.52     18.66 o 
   4  -9   5      339.21      373.30     17.35 o 
 -10  -8   5       66.40       75.40     14.62 o 
  -9  -8   5       60.18       72.49     12.83 o 
  -8  -8   5      200.93      202.06     11.10 o 
  -7  -8   5      173.03      164.97     18.24 o 
  -6  -8   5       13.18       18.43      5.75 o 
  -5  -8   5      131.82      138.78     10.90 o 
  -4  -8   5      221.08      208.21      8.16 o 
  -3  -8   5      478.75      431.53     11.68 o 
  -2  -8   5       83.34       88.64      6.21 o 
  -1  -8   5        5.20        4.98      4.02 o 
   0  -8   5      327.94      318.70     12.77 o 
   1  -8   5      260.86      255.02      9.46 o 
   2  -8   5      283.35      275.80     10.06 o 
   3  -8   5      323.90      321.49     14.38 o 
   4  -8   5      135.65      134.60     16.71 o 
   5  -8   5        9.05       11.25      8.50 o 
 -10  -7   5      162.17      154.47     16.09 o 
  -9  -7   5      513.26      525.73     23.71 o 
  -8  -7   5      104.22      107.36     13.49 o 
  -7  -7   5      224.33      236.18     10.48 o 
  -6  -7   5      181.00      166.17      7.15 o 
  -5  -7   5        2.50        1.51      3.73 o 
  -4  -7   5        5.60        4.36      3.38 o 
  -3  -7   5      267.31      252.34     10.77 o 
  -2  -7   5      319.33      314.21      9.35 o 
  -1  -7   5      700.39      720.58     15.03 o 
   0  -7   5      245.42      241.08     11.60 o 
   1  -7   5       31.54       29.07      4.67 o 
   2  -7   5       52.17       60.32     10.29 o 
   3  -7   5       13.87       19.09      6.21 o 
   4  -7   5       19.83       28.24      6.71 o 
   5  -7   5      442.25      434.91     29.54 o 
   6  -7   5      223.47      209.78     13.05 o 
 -11  -6   5       42.45       53.42     13.00 o 
 -10  -6   5      572.61      609.57     20.02 o 
  -9  -6   5        4.12        5.43      6.76 o 
  -8  -6   5        0.47        4.21      4.23 o 
  -7  -6   5        2.96       -0.07      3.27 o 
  -6  -6   5      462.94      512.67     10.31 o 
  -5  -6   5      560.67      534.73     13.36 o 
  -4  -6   5     1649.57     1604.72     24.78 o 
  -3  -6   5       17.88       17.46      3.34 o 
  -2  -6   5      587.79      570.42     12.23 o 
  -1  -6   5       17.14       17.51      4.90 o 
   0  -6   5      187.37      202.39      7.43 o 
   1  -6   5      182.53      199.83      8.18 o 
   2  -6   5     3036.13     3041.28     42.31 o 
   3  -6   5     1413.89     1401.12     25.50 o 
   4  -6   5      110.41      127.05      9.69 o 
   5  -6   5      551.24      552.32     18.22 o 
   6  -6   5       12.63        1.73      7.13 o 
   7  -6   5        1.75       -0.65      7.94 o 
 -11  -5   5       87.89       75.93     14.89 o 
 -10  -5   5        7.44       10.41      9.59 o 
  -9  -5   5        0.25       -1.14      6.66 o 
  -8  -5   5       86.07       88.30      6.82 o 
  -7  -5   5     1512.47     1494.08     21.07 o 
  -6  -5   5      283.65      272.27      7.17 o 
  -5  -5   5     2411.53     2409.65     29.19 o 
  -4  -5   5      590.54      602.27     10.22 o 
  -3  -5   5       50.94       46.39      4.46 o 
  -2  -5   5        1.78        5.17      2.60 o 
  -1  -5   5      433.08      443.93     10.01 o 
   0  -5   5      433.21      461.30     10.39 o 
   1  -5   5      954.57      905.74     16.28 o 
   2  -5   5      275.23      252.66      7.18 o 
   3  -5   5       17.49       19.21      3.93 o 
   4  -5   5      956.53      873.16     22.07 o 
   5  -5   5       36.01       33.60      6.52 o 
   6  -5   5        0.04        6.71      9.24 o 
   7  -5   5       68.83       69.12      9.48 o 
   8  -5   5       71.28       71.54     10.59 o 
 -11  -4   5      129.63      128.44     15.36 o 
 -10  -4   5      578.38      570.80     23.70 o 
  -9  -4   5       12.60        3.96      5.06 o 
  -8  -4   5      127.38      134.28      7.59 o 
  -7  -4   5       65.84       61.80      4.53 o 
  -6  -4   5      544.41      536.33     14.34 o 
  -5  -4   5       76.88       69.83      3.79 o 
  -4  -4   5      107.91      102.17      3.87 o 
  -3  -4   5        1.93        5.56      1.81 o 
  -2  -4   5     2147.13     2054.38     24.02 o 
  -1  -4   5      338.56      342.73     10.23 o 
   0  -4   5        1.17        7.18      4.83 o 
   1  -4   5     1054.55      992.22     16.56 o 
   2  -4   5       67.47       69.30      4.86 o 
   3  -4   5       42.85       47.33      4.23 o 
   4  -4   5        3.16        7.38      4.44 o 
   5  -4   5      178.29      199.12     10.84 o 
   6  -4   5        8.01        9.93      5.71 o 
   7  -4   5     1033.01      941.40     25.18 o 
   8  -4   5       22.44       26.80      8.26 o 
   9  -4   5        5.63        4.26      8.50 o 
 -11  -3   5      243.18      270.12     22.21 o 
 -10  -3   5      504.08      538.61     20.92 o 
  -9  -3   5      992.86      951.71     19.46 o 
  -8  -3   5       59.30       66.88      7.97 o 
  -7  -3   5      129.46      126.25      5.45 o 
  -6  -3   5      135.60      131.52      4.99 o 
  -5  -3   5     1470.23     1448.00     18.86 o 
  -4  -3   5      266.11      272.52      5.93 o 
  -3  -3   5      710.43      637.25      9.60 o 
  -2  -3   5      315.71      272.56      5.33 o 
  -1  -3   5     3521.79     3871.27     41.32 o 
   0  -3   5     2405.95     2451.58     27.51 o 
   1  -3   5      315.31      324.66      8.49 o 
   2  -3   5     1450.35     1600.11     19.73 o 
   3  -3   5      357.54      352.46      8.25 o 
   4  -3   5      602.88      572.48     10.02 o 
   5  -3   5      106.85       91.40      5.54 o 
   6  -3   5      572.26      584.22     13.71 o 
   7  -3   5      143.57      127.62      9.30 o 
   8  -3   5        6.53       15.38      7.21 o 
   9  -3   5      258.43      247.03     14.15 o 
 -11  -2   5       21.83       29.59      8.77 o 
 -10  -2   5       18.12       16.56      6.08 o 
  -9  -2   5      440.76      427.27     12.35 o 
  -8  -2   5      115.50      127.08      6.82 o 
  -7  -2   5       11.82       17.61      4.00 o 
  -6  -2   5     1271.32     1253.00     17.21 o 
  -5  -2   5      840.68      861.01     12.55 o 
  -4  -2   5      944.64      928.92     12.84 o 
  -3  -2   5      355.77      332.09      6.33 o 
  -2  -2   5       36.58       48.77      2.34 o 
  -1  -2   5      153.30      174.16      3.86 o 
   0  -2   5      171.65      154.95      3.68 o 
   1  -2   5    13195.53    13848.07    139.15 o 
   2  -2   5      241.04      237.76      5.14 o 
   3  -2   5     2592.08     2481.58     28.56 o 
   4  -2   5       10.27       15.20      2.71 o 
   5  -2   5      543.60      565.43     12.25 o 
   6  -2   5        0.82        5.32      4.28 o 
   7  -2   5      127.76      126.72      6.95 o 
   8  -2   5       24.76       24.40      5.30 o 
   9  -2   5      379.22      406.85     13.20 o 
  10  -2   5       57.19       65.65     11.38 o 
 -11  -1   5      111.94      123.29     28.09 o 
 -10  -1   5       36.18       38.94      6.98 o 
  -9  -1   5      355.54      366.43     11.74 o 
  -8  -1   5       92.84       87.75      9.65 o 
  -7  -1   5      980.26      950.17     17.54 o 
  -6  -1   5     1380.57     1396.62     18.42 o 
  -5  -1   5     1187.54     1206.36     19.91 o 
  -4  -1   5      934.02      958.93     12.89 o 
  -3  -1   5     1045.42     1078.68     13.63 o 
  -2  -1   5      407.63      377.04      5.97 o 
  -1  -1   5      253.52      254.55      4.52 o 
   0  -1   5     2633.18     2548.54     27.60 o 
   1  -1   5     1072.60     1152.19     14.05 o 
   2  -1   5     2980.95     3115.55     33.80 o 
   3  -1   5     2830.81     2956.42     37.98 o 
   4  -1   5      568.59      585.44     10.02 o 
   5  -1   5        1.14        0.66      2.14 o 
   6  -1   5     1037.51     1028.11     27.93 o 
   7  -1   5      756.58      737.66     15.83 o 
   8  -1   5      106.34       99.32      8.91 o 
   9  -1   5        2.37       -0.14      5.28 o 
  10  -1   5      164.67      159.04     15.81 o 
 -11   0   5        1.97       14.73      8.53 o 
 -10   0   5       14.66       18.37      6.09 o 
  -9   0   5      184.50      175.46      8.85 o 
  -8   0   5      395.44      405.11     11.48 o 
  -7   0   5      780.12      728.86     14.93 o 
  -6   0   5      126.96      125.87      6.07 o 
  -5   0   5        5.34        5.32      2.02 o 
  -4   0   5     2369.83     2343.48     26.56 o 
  -3   0   5     1443.61     1431.93     16.92 o 
  -2   0   5     2033.38     2032.16     25.09 o 
  -1   0   5     3145.21     3147.78     56.59 o 
   0   0   5     2223.48     2367.52     29.51 o 
   1   0   5        0.43        3.81      1.90 o 
   2   0   5        1.43        1.96      1.29 o 
   3   0   5      354.85      337.71      6.16 o 
   4   0   5       21.44       18.02      2.73 o 
   5   0   5     1503.47     1453.54     18.63 o 
   6   0   5      917.87      928.04     16.95 o 
   7   0   5      152.27      153.70      7.10 o 
   8   0   5      394.48      410.88     12.69 o 
   9   0   5       17.03       18.77      5.42 o 
  10   0   5        5.22       -1.73      7.40 o 
  11   0   5       41.61       55.19     14.91 o 
 -11   1   5       53.03       77.73     11.62 o 
 -10   1   5      106.84      100.96     10.58 o 
  -9   1   5        7.93       14.23      7.44 o 
  -8   1   5      222.20      211.01      8.53 o 
  -7   1   5        2.36        5.85      3.78 o 
  -6   1   5      200.56      209.44      7.18 o 
  -5   1   5      522.56      502.20      8.50 o 
  -4   1   5     1948.36     1879.33     22.00 o 
  -3   1   5      227.55      228.16      4.64 o 
  -2   1   5     1417.58     1413.74     16.35 o 
  -1   1   5      178.91      188.64      4.74 o 
   0   1   5        9.05       13.46      1.25 o 
   1   1   5      594.92      604.70      9.16 o 
   2   1   5     2677.95     2563.81     27.84 o 
   3   1   5       47.92       49.94      2.41 o 
   4   1   5     2257.27     2280.54     36.54 o 
   5   1   5      299.77      293.82     10.13 o 
   6   1   5       33.79       30.16      3.80 o 
   7   1   5      167.37      169.99      7.10 o 
   8   1   5      879.39      913.22     18.24 o 
   9   1   5      595.27      580.91     18.29 o 
  10   1   5      127.77      145.16     10.73 o 
  11   1   5      176.23      172.51     12.68 o 
 -10   2   5       64.81       78.33     10.52 o 
  -9   2   5       85.75       93.90      7.51 o 
  -8   2   5     1528.33     1521.86     26.50 o 
  -7   2   5      572.55      583.47     22.81 o 
  -6   2   5       81.50       81.91      5.27 o 
  -5   2   5      349.48      308.76     10.74 o 
  -4   2   5      759.55      784.91     11.17 o 
  -3   2   5      704.22      768.68     10.59 o 
  -2   2   5     3074.75     3167.57     33.92 o 
  -1   2   5     1769.42     1761.03     19.76 o 
   0   2   5        1.36        5.90      1.20 o 
   1   2   5     8709.49     8962.09     90.47 o 
   2   2   5       43.12       37.50      1.92 o 
   3   2   5      880.69      919.61     13.43 o 
   4   2   5       61.10       52.79      2.68 o 
   5   2   5       18.53       19.46      2.42 o 
   6   2   5        4.54        2.49      2.46 o 
   7   2   5      263.28      278.74      8.41 o 
   8   2   5      137.29      133.31     10.50 o 
   9   2   5      308.77      276.41     12.37 o 
  10   2   5      209.54      220.59     12.77 o 
  11   2   5        0.26       -0.76     12.53 o 
 -10   3   5      171.36      164.52     13.77 o 
  -9   3   5      510.27      512.75     14.92 o 
  -8   3   5      927.73      913.61     19.42 o 
  -7   3   5        3.25        2.67      4.02 o 
  -6   3   5      166.01      149.92      7.33 o 
  -5   3   5      385.91      393.21      9.78 o 
  -4   3   5      146.71      147.46      6.61 o 
  -3   3   5       73.66       95.59      3.42 o 
  -2   3   5     2126.85     2045.78     23.39 o 
  -1   3   5      240.01      232.24      4.64 o 
   0   3   5     2135.82     2101.63     26.27 o 
   1   3   5       33.32       33.75      3.21 o 
   2   3   5     1204.36     1331.29     15.77 o 
   3   3   5      553.46      597.63      9.89 o 
   4   3   5     1041.44     1013.79     15.13 o 
   5   3   5      183.19      198.90      4.92 o 
   6   3   5       38.47       41.04      3.15 o 
   7   3   5      725.01      720.10     24.83 o 
   8   3   5      438.38      404.21     14.14 o 
   9   3   5      184.92      181.86     10.45 o 
  10   3   5       21.14       22.74      7.26 o 
  11   3   5       26.73       39.38      8.98 o 
 -10   4   5        6.52       19.23      8.72 o 
  -9   4   5       40.57       47.48      7.44 o 
  -8   4   5       53.43       70.19      7.14 o 
  -7   4   5      112.28      113.15      7.08 o 
  -6   4   5      112.66      119.87      6.79 o 
  -5   4   5      122.23      110.62      5.87 o 
  -4   4   5      560.79      528.81      9.14 o 
  -3   4   5     8035.42     8271.65    140.92 o 
  -2   4   5      159.20      154.25      4.34 o 
  -1   4   5      169.71      191.07      4.55 o 
   0   4   5        1.90        3.51      1.46 o 
   1   4   5     2960.24     3065.11     33.20 o 
   2   4   5     2829.43     2946.45     32.13 o 
   3   4   5      644.01      536.64     11.51 o 
   4   4   5      403.64      341.48      7.88 o 
   5   4   5        0.48        3.14      2.59 o 
   6   4   5      728.51      667.13     12.95 o 
   7   4   5       36.98       32.53      4.25 o 
   8   4   5      317.27      293.83     12.02 o 
   9   4   5       29.99       41.75      6.84 o 
  10   4   5      120.09      134.78     10.72 o 
  11   4   5        0.25        2.76      9.10 o 
  -9   5   5       22.66        9.05      9.83 o 
  -8   5   5       33.46       40.28      6.57 o 
  -7   5   5       25.47       30.19      5.86 o 
  -6   5   5      874.02      838.99     24.08 o 
  -5   5   5      963.34      996.25     18.74 o 
  -4   5   5     1227.01     1207.66     20.47 o 
  -3   5   5      352.61      328.71      7.09 o 
  -2   5   5      141.46      144.54      5.86 o 
  -1   5   5      662.10      697.85     10.59 o 
   0   5   5      932.29      843.23     11.84 o 
   1   5   5      546.05      514.81      8.19 o 
   2   5   5     3416.05     3482.20     33.31 o 
   3   5   5     1141.36     1093.86     17.02 o 
   4   5   5        1.29        1.74      2.55 o 
   5   5   5      235.40      243.92      7.30 o 
   6   5   5      175.65      167.21      6.45 o 
   7   5   5      331.47      342.39      9.72 o 
   8   5   5       60.92       78.35      7.83 o 
   9   5   5      367.85      346.61     14.31 o 
  10   5   5       32.88       42.51      8.33 o 
  11   5   5       46.21       47.61      9.12 o 
  -8   6   5      155.71      155.10      9.78 o 
  -7   6   5       79.93       72.66      7.40 o 
  -6   6   5       17.75       31.65      8.40 o 
  -5   6   5       39.23       43.66      5.64 o 
  -4   6   5      198.81      210.52      9.98 o 
  -3   6   5     1113.30     1121.62     16.23 o 
  -2   6   5       80.23       85.84      4.10 o 
  -1   6   5     2962.03     2880.07     33.13 o 
   0   6   5      330.61      298.90      6.46 o 
   1   6   5     1096.53     1094.87     14.80 o 
   2   6   5     1117.72     1165.78     21.14 o 
   3   6   5       18.96       22.93      3.19 o 
   4   6   5      220.13      223.41      7.29 o 
   5   6   5      194.99      198.96      7.68 o 
   6   6   5       99.00       91.80      8.23 o 
   7   6   5       45.74       52.33      4.95 o 
   8   6   5      821.57      769.49     20.60 o 
   9   6   5       42.24       31.67     12.81 o 
  10   6   5       98.50      109.42     10.17 o 
  11   6   5        2.09        9.84      8.84 o 
  -8   7   5       72.36       79.72     13.71 o 
  -7   7   5      171.58      182.35      9.96 o 
  -6   7   5      122.56      138.12     10.46 o 
  -5   7   5      175.65      162.09      8.05 o 
  -4   7   5      529.03      515.64     25.61 o 
  -3   7   5        3.67        0.63      2.97 o 
  -2   7   5      270.17      276.07      7.09 o 
  -1   7   5      445.85      446.60      8.94 o 
   0   7   5       93.13      100.84      4.26 o 
   1   7   5       20.06       23.59      2.91 o 
   2   7   5     1745.26     1723.80     25.30 o 
   3   7   5      247.25      247.27      9.25 o 
   4   7   5      150.33      141.07      6.04 o 
   5   7   5      799.58      757.53     14.94 o 
   6   7   5       19.87       27.69      4.52 o 
   7   7   5        0.43       -0.06      4.00 o 
   8   7   5        4.02        8.32     12.37 o 
   9   7   5       77.47       81.09      8.81 o 
  10   7   5        0.01       -4.73      7.04 o 
  11   7   5      249.91      224.00     13.83 o 
  -7   8   5      154.26      179.83     19.21 o 
  -6   8   5        4.91        3.93      7.47 o 
  -5   8   5      166.22      173.90     23.68 o 
  -4   8   5      259.24      257.33      9.69 o 
  -3   8   5      130.62      129.26      6.90 o 
  -2   8   5       42.22       41.89      4.07 o 
  -1   8   5       21.00       22.56      3.48 o 
   0   8   5      190.57      197.80      6.06 o 
   1   8   5       58.71       55.63      3.75 o 
   2   8   5     2003.62     1956.26     28.76 o 
   3   8   5      377.28      397.50     10.12 o 
   4   8   5     1854.18     1808.77     31.66 o 
   5   8   5       58.01       57.98      4.91 o 
   6   8   5       18.02       26.13      4.30 o 
   7   8   5      175.83      139.70      7.31 o 
   8   8   5      860.16      851.90     23.67 o 
   9   8   5       14.68        3.68      7.24 o 
  10   8   5      316.52      336.31     18.62 o 
  11   8   5       14.16       16.71     11.18 o 
  -6   9   5       92.06       93.10     11.55 o 
  -5   9   5       43.21       45.93      9.00 o 
  -4   9   5       35.06       54.23      8.73 o 
  -3   9   5       62.58       49.26      8.58 o 
  -2   9   5      669.57      689.86     23.69 o 
  -1   9   5      585.20      569.97     13.30 o 
   0   9   5      205.52      195.44      7.29 o 
   1   9   5      306.74      311.16      9.29 o 
   2   9   5      287.34      290.22      9.02 o 
   3   9   5      162.34      153.30      6.98 o 
   4   9   5       27.67       27.97      4.48 o 
   5   9   5      301.72      293.72     12.65 o 
   6   9   5      308.63      283.02      8.14 o 
   7   9   5      224.59      230.26      9.07 o 
   8   9   5       31.85       28.49      5.71 o 
   9   9   5      207.54      195.01      9.72 o 
  10   9   5        0.58        9.68     10.47 o 
  -5  10   5      254.00      265.08     14.71 o 
  -4  10   5       96.66       91.81     18.65 o 
  -3  10   5      285.05      297.61     13.92 o 
  -2  10   5      385.09      405.21     15.30 o 
  -1  10   5       64.73       79.00      6.57 o 
   0  10   5       24.04        9.29      5.71 o 
   1  10   5       76.01       71.78     14.14 o 
   2  10   5       62.08       80.30      9.47 o 
   3  10   5       57.58       66.58      6.98 o 
   4  10   5      760.47      762.64     20.10 o 
   5  10   5      120.89      107.25      6.71 o 
   6  10   5       49.56       49.86      5.90 o 
   7  10   5       72.81       60.33     13.24 o 
   8  10   5       30.66       24.79      7.74 o 
   9  10   5        4.96       -2.78      5.95 o 
  -4  11   5        6.82        5.81     12.22 o 
  -3  11   5       95.58       94.63     10.66 o 
  -2  11   5       47.57       41.57      8.48 o 
  -1  11   5      157.84      157.00     10.36 o 
   0  11   5      136.88      150.59     16.39 o 
   1  11   5      122.44      130.45      9.69 o 
   2  11   5       13.83       24.07      6.16 o 
   3  11   5      862.64      893.29     23.03 o 
   4  11   5       92.55       81.52      8.66 o 
   5  11   5      184.17      175.82     10.55 o 
   6  11   5       55.82       58.68      9.56 o 
   7  11   5       34.12       28.44      7.17 o 
   8  11   5       60.83       63.04      9.23 o 
   9  11   5      104.52       96.66     10.90 o 
  -2  12   5        9.42       27.36     13.12 o 
  -1  12   5       15.87       31.02     12.46 o 
   0  12   5      773.74      765.18     22.27 o 
   1  12   5      103.29      101.27      9.82 o 
   2  12   5       48.42       62.07      8.68 o 
   3  12   5       89.65       81.66      9.32 o 
   4  12   5       45.62       33.63      7.35 o 
   5  12   5       22.24       18.59      7.03 o 
   6  12   5       24.39       20.87      7.27 o 
   7  12   5        1.15        0.34      7.12 o 
   8  12   5      129.61      138.79     12.83 o 
   0  13   5       81.41       81.75     11.14 o 
   1  13   5        2.47       17.34      8.66 o 
   2  13   5       49.32       47.50      8.98 o 
   3  13   5        2.47       -2.78      7.78 o 
   4  13   5       19.17       20.19      8.00 o 
   5  13   5       94.27       80.42      9.91 o 
   6  13   5      125.66      124.40     10.93 o 
  -6 -11   6       42.48       55.06     11.30 o 
  -5 -11   6        3.08       14.48      8.11 o 
  -4 -11   6       36.01       50.48      8.96 o 
  -3 -11   6       83.19      103.74     10.39 o 
  -2 -11   6      221.07      204.70     10.73 o 
  -1 -11   6       53.10       50.55      7.66 o 
   0 -11   6       15.39       18.99      7.03 o 
  -8 -10   6       17.85       24.11     10.28 o 
  -7 -10   6      197.53      201.62     12.40 o 
  -6 -10   6      119.02      116.96      9.96 o 
  -5 -10   6      661.17      736.55     21.66 o 
  -4 -10   6      139.60      148.69     12.30 o 
  -3 -10   6       77.33       73.54      7.26 o 
  -2 -10   6        9.95       19.83     14.43 o 
  -1 -10   6       16.11       11.44      5.90 o 
   0 -10   6       19.22       23.87      6.66 o 
   1 -10   6      136.92      168.62      9.81 o 
   2 -10   6       76.44       83.68     11.38 o 
  -9  -9   6        2.34        2.44      8.35 o 
  -8  -9   6      340.80      356.64     14.71 o 
  -7  -9   6       33.45       42.87      7.91 o 
  -6  -9   6      143.89      130.42      9.81 o 
  -5  -9   6       37.31       55.17      7.76 o 
  -4  -9   6      118.32      115.66      7.47 o 
  -3  -9   6        9.00       17.04      5.19 o 
  -2  -9   6      250.73      250.94     12.39 o 
  -1  -9   6      248.27      232.22      9.62 o 
   0  -9   6       56.80       58.04     10.98 o 
   1  -9   6       70.76       63.37      6.97 o 
   2  -9   6       26.94       21.42      7.43 o 
   3  -9   6      116.64      152.26     14.18 o 
   4  -9   6       10.70       17.37     13.78 o 
  -9  -8   6      473.60      422.94     21.92 o 
  -8  -8   6       73.00       71.77      8.90 o 
  -7  -8   6      178.69      194.73     10.80 o 
  -6  -8   6      121.56      123.81      8.85 o 
  -5  -8   6      128.14      112.01      9.84 o 
  -4  -8   6      229.50      210.07     10.33 o 
  -3  -8   6       24.00       18.14      4.32 o 
  -2  -8   6      596.48      613.60     14.60 o 
  -1  -8   6        0.12       -0.59      7.38 o 
   0  -8   6      239.39      225.99     11.73 o 
   1  -8   6        2.41        7.16      4.69 o 
   2  -8   6        2.04        0.13      5.00 o 
   3  -8   6       43.33       35.97      7.76 o 
   4  -8   6      272.74      258.78     13.81 o 
   5  -8   6       47.89       39.08      9.23 o 
  -9  -7   6       91.20      117.02     14.47 o 
  -8  -7   6      182.15      178.70     17.50 o 
  -7  -7   6      154.26      152.02     10.22 o 
  -6  -7   6      122.01      121.17      6.73 o 
  -5  -7   6        3.96        2.87      3.72 o 
  -4  -7   6        7.05        2.29      3.65 o 
  -3  -7   6      778.53      758.25     15.63 o 
  -2  -7   6      134.98      121.00      7.44 o 
  -1  -7   6        2.55        9.30      3.78 o 
   0  -7   6      151.89      146.96      7.24 o 
   1  -7   6     1071.56     1033.52     25.20 o 
   2  -7   6      875.12      864.74     18.17 o 
   3  -7   6      559.75      545.61     20.42 o 
   4  -7   6       85.23       88.17     29.31 o 
   5  -7   6       64.63       61.63     11.84 o 
   6  -7   6       51.80       46.99     17.12 o 
 -10  -6   6        1.34       10.62     10.71 o 
  -9  -6   6      364.93      365.10     14.16 o 
  -8  -6   6       37.60       48.40      6.36 o 
  -7  -6   6      296.43      328.52     14.31 o 
  -6  -6   6     1768.00     1736.18     31.43 o 
  -5  -6   6      389.94      402.88     10.49 o 
  -4  -6   6      367.60      352.04     15.68 o 
  -3  -6   6      553.40      549.26     12.26 o 
  -2  -6   6       49.77       44.80      4.62 o 
  -1  -6   6        4.69        2.99      3.45 o 
   0  -6   6     2127.36     2092.93     34.59 o 
   1  -6   6      168.84      167.22      7.30 o 
   2  -6   6       16.07       16.30      4.21 o 
   3  -6   6      530.18      511.30     12.96 o 
   4  -6   6      112.91       98.10      9.24 o 
   5  -6   6       57.62       58.69      8.19 o 
   6  -6   6      385.69      393.01     16.60 o 
   7  -6   6       32.14       35.74      8.68 o 
 -11  -5   6       35.96       26.06     12.62 o 
 -10  -5   6       98.27      113.73     16.74 o 
  -9  -5   6       78.38       87.24     11.84 o 
  -8  -5   6      184.41      182.69      8.31 o 
  -7  -5   6     1512.16     1483.42     21.18 o 
  -6  -5   6     1090.09     1086.41     16.47 o 
  -5  -5   6       17.28       19.54      3.00 o 
  -4  -5   6      429.11      439.64      8.60 o 
  -3  -5   6      764.47      714.71     13.69 o 
  -2  -5   6      341.79      360.14     16.17 o 
  -1  -5   6     3439.29     3473.88     45.61 o 
   0  -5   6      940.69     1045.43     26.71 o 
   1  -5   6      274.94      279.25      7.97 o 
   2  -5   6       17.08       12.43      3.66 o 
   3  -5   6      461.85      472.09     11.89 o 
   4  -5   6      426.75      408.36     14.68 o 
   5  -5   6      604.36      611.78     18.75 o 
   6  -5   6      684.13      650.53     20.36 o 
   7  -5   6        0.58       -2.15      9.94 o 
   8  -5   6        2.21        9.52     11.30 o 
 -11  -4   6      132.56      131.23     18.83 o 
 -10  -4   6      165.44      155.68     17.12 o 
  -9  -4   6        8.87        5.40      5.45 o 
  -8  -4   6      125.20      128.25      7.90 o 
  -7  -4   6      230.21      238.44      6.40 o 
  -6  -4   6      497.43      483.96      9.65 o 
  -5  -4   6      119.94      113.93      4.53 o 
  -4  -4   6      516.68      485.36      8.75 o 
  -3  -4   6      216.87      220.97      5.43 o 
  -2  -4   6     1668.34     1628.96     20.06 o 
  -1  -4   6      113.78       92.15      3.15 o 
   0  -4   6      119.43      118.72      5.24 o 
   1  -4   6        7.86        4.46      2.90 o 
   2  -4   6      234.63      233.79      7.92 o 
   3  -4   6     1035.73     1025.56     18.04 o 
   4  -4   6       37.52       40.21      6.11 o 
   5  -4   6      551.69      560.40     17.18 o 
   6  -4   6       44.06       40.62      7.02 o 
   7  -4   6       75.65      100.09      9.87 o 
   8  -4   6      236.66      222.78     13.96 o 
   9  -4   6       85.87      109.29     16.92 o 
 -11  -3   6      119.66      122.20     17.50 o 
 -10  -3   6      201.29      197.86     29.95 o 
  -9  -3   6      235.60      237.92     24.42 o 
  -8  -3   6      102.22      102.30      6.79 o 
  -7  -3   6      614.51      628.22     11.73 o 
  -6  -3   6       19.03       20.18      3.24 o 
  -5  -3   6      143.12      129.14      4.22 o 
  -4  -3   6       10.63       15.15      3.29 o 
  -3  -3   6      177.30      218.06      8.10 o 
  -2  -3   6      616.24      640.40      9.65 o 
  -1  -3   6      215.61      196.11      5.49 o 
   0  -3   6      392.73      395.61     10.59 o 
   1  -3   6     6158.95     6231.61     65.32 o 
   2  -3   6      938.97      909.90     13.03 o 
   3  -3   6       45.21       44.53      5.47 o 
   4  -3   6      736.39      703.41     17.59 o 
   5  -3   6       42.83       34.92      4.59 o 
   6  -3   6      150.25      158.02      9.79 o 
   7  -3   6      179.32      165.14     13.15 o 
   8  -3   6       93.72      115.84     10.50 o 
   9  -3   6        0.40       11.42      8.65 o 
 -11  -2   6        1.24        1.27      7.97 o 
 -10  -2   6       79.53       68.06      9.56 o 
  -9  -2   6      848.05      835.47     23.61 o 
  -8  -2   6     1214.24     1179.25     29.02 o 
  -7  -2   6       23.56       18.96      3.99 o 
  -6  -2   6      227.74      245.21      6.53 o 
  -5  -2   6     1198.69     1256.85     17.00 o 
  -4  -2   6     1023.81     1053.73     14.32 o 
  -3  -2   6      175.71      183.15      4.49 o 
  -2  -2   6      431.71      343.70      6.19 o 
  -1  -2   6        9.99       24.31      2.19 o 
   0  -2   6      340.49      347.11      6.22 o 
   1  -2   6      843.58      804.95     12.87 o 
   2  -2   6      196.08      224.58      5.20 o 
   3  -2   6        2.25        2.56      2.04 o 
   4  -2   6      253.94      242.47      6.14 o 
   5  -2   6      327.82      330.19      9.23 o 
   6  -2   6        0.15        8.21      3.77 o 
   7  -2   6      251.91      257.83      9.54 o 
   8  -2   6       24.77       27.09      7.06 o 
   9  -2   6        0.15        3.98      7.69 o 
  10  -2   6       10.48       16.24     12.68 o 
 -11  -1   6      164.62      184.78     22.71 o 
 -10  -1   6        2.01       12.05      9.03 o 
  -9  -1   6      282.79      295.18     13.50 o 
  -8  -1   6      106.75      109.80      6.66 o 
  -7  -1   6       54.75       51.92      7.00 o 
  -6  -1   6       25.18       26.55      3.27 o 
  -5  -1   6     2170.55     2193.38     26.08 o 
  -4  -1   6       52.51       52.79      2.90 o 
  -3  -1   6     2952.28     2939.20     32.27 o 
  -2  -1   6     1014.45      989.85     13.96 o 
  -1  -1   6     1616.83     1690.25     25.64 o 
   0  -1   6      534.30      604.63     11.40 o 
   1  -1   6       56.16       53.58      2.63 o 
   2  -1   6     2651.13     2748.59     30.64 o 
   3  -1   6       94.42       87.88      3.70 o 
   4  -1   6     2827.67     2753.44     31.74 o 
   5  -1   6        2.76        7.01      2.49 o 
   6  -1   6      469.36      462.80     11.59 o 
   7  -1   6       64.92       65.07      8.09 o 
   8  -1   6       92.10       97.42      9.00 o 
   9  -1   6       46.37       48.84      8.27 o 
  10  -1   6      231.56      230.85     13.77 o 
 -11   0   6        0.10       16.50      8.96 o 
 -10   0   6       43.22       62.15      9.09 o 
  -9   0   6        4.91       10.22      5.77 o 
  -8   0   6       54.98       54.76      6.00 o 
  -7   0   6       68.39       68.84      6.90 o 
  -6   0   6      804.14      769.83     24.49 o 
  -5   0   6      665.49      659.38     13.20 o 
  -4   0   6     1751.25     1754.02     19.11 o 
  -3   0   6     1756.69     1800.57     20.81 o 
  -2   0   6       73.90       78.55      3.28 o 
  -1   0   6       12.81       18.75      1.52 o 
   0   0   6      165.22      210.43      4.15 o 
   1   0   6     1735.27     1648.60     19.04 o 
   2   0   6     1393.35     1491.26     17.87 o 
   3   0   6     2763.68     2860.55     31.93 o 
   4   0   6      297.72      314.83      6.50 o 
   5   0   6      136.02      129.44      5.63 o 
   6   0   6      219.57      225.92      7.58 o 
   7   0   6     1946.40     1921.84     30.18 o 
   8   0   6      363.93      376.06     12.81 o 
   9   0   6      180.11      176.23      8.96 o 
  10   0   6       24.49       32.29      8.49 o 
 -11   1   6        0.02       12.68     13.24 o 
 -10   1   6        0.38       15.47     10.80 o 
  -9   1   6      481.22      490.10     20.78 o 
  -8   1   6       14.46       10.76      4.58 o 
  -7   1   6       63.30       59.34      5.36 o 
  -6   1   6      420.17      404.14     15.30 o 
  -5   1   6        2.26        3.74      2.63 o 
  -4   1   6      159.72      145.97      4.16 o 
  -3   1   6     4082.63     4079.51     43.42 o 
  -2   1   6      498.70      480.63     10.36 o 
  -1   1   6     3037.18     3122.36     77.78 o 
   0   1   6     7231.79     7132.90     73.08 o 
   1   1   6      172.75      170.40      3.68 o 
   2   1   6      313.13      279.75      5.22 o 
   3   1   6     1339.37     1392.00     17.13 o 
   4   1   6        3.09        1.92      1.82 o 
   5   1   6       24.81       28.06      2.89 o 
   6   1   6      102.28      114.35      5.59 o 
   7   1   6      325.07      303.31     10.36 o 
   8   1   6      439.48      437.32     12.01 o 
   9   1   6      936.87      908.74     28.26 o 
  10   1   6       29.67       16.68      8.15 o 
  11   1   6       50.36       40.77     13.06 o 
 -10   2   6      819.77      825.99     25.88 o 
  -9   2   6       26.38       14.48      7.17 o 
  -8   2   6       77.44       84.97      9.18 o 
  -7   2   6      489.68      501.21     25.64 o 
  -6   2   6        7.14        9.90      3.38 o 
  -5   2   6      578.40      612.27     10.48 o 
  -4   2   6     1319.73     1270.36     20.60 o 
  -3   2   6      766.96      760.79     10.66 o 
  -2   2   6     1270.50     1244.60     15.11 o 
  -1   2   6     5376.22     5452.54     72.50 o 
   0   2   6     1145.32     1210.28     14.37 o 
   1   2   6       11.17       19.72      1.74 o 
   2   2   6     2254.99     2342.40     25.99 o 
   3   2   6     1085.42     1018.06     17.57 o 
   4   2   6       23.74       28.73      2.96 o 
   5   2   6     1154.05     1097.53     15.04 o 
   6   2   6      168.35      173.92      5.25 o 
   7   2   6       73.07       77.63      7.28 o 
   8   2   6        3.04       13.43      5.65 o 
   9   2   6      369.01      402.31     15.35 o 
  10   2   6      165.23      153.27     14.58 o 
  11   2   6      167.99      146.18     32.71 o 
 -10   3   6       89.04       89.50     14.02 o 
  -9   3   6        7.76        7.98      6.83 o 
  -8   3   6      150.19      132.06     10.49 o 
  -7   3   6      253.44      264.92      9.44 o 
  -6   3   6       12.16       21.20      5.38 o 
  -5   3   6     2181.07     2189.48     31.64 o 
  -4   3   6     1278.51     1213.91     16.04 o 
  -3   3   6      108.03      124.05      3.87 o 
  -2   3   6      185.08      220.09      4.82 o 
  -1   3   6      624.84      608.02      8.78 o 
   0   3   6     1811.46     1824.06     21.17 o 
   1   3   6      455.13      485.81      7.33 o 
   2   3   6     6782.03     6749.13     69.27 o 
   3   3   6      220.38      195.11      4.78 o 
   4   3   6     1462.60     1464.68     18.08 o 
   5   3   6      826.59      807.16     11.90 o 
   6   3   6        5.17       12.60      3.01 o 
   7   3   6      560.87      567.39     16.15 o 
   8   3   6     1414.22     1353.25     59.37 o 
   9   3   6      323.41      346.66     14.17 o 
  10   3   6        2.14        6.32     10.74 o 
  11   3   6      166.48      170.88     12.32 o 
  -9   4   6       73.69       70.00      9.71 o 
  -8   4   6      203.55      203.41     12.43 o 
  -7   4   6      799.54      783.40     17.24 o 
  -6   4   6       20.83       20.93      4.28 o 
  -5   4   6      548.11      534.06     12.15 o 
  -4   4   6        1.08       -0.12      2.26 o 
  -3   4   6        2.94        3.86      2.13 o 
  -2   4   6     1580.22     1633.24     19.94 o 
  -1   4   6     1768.71     1646.00     24.78 o 
   0   4   6      995.78     1033.87     13.39 o 
   1   4   6     8788.74     9075.76     94.17 o 
   2   4   6      165.33      148.56      3.73 o 
   3   4   6      445.00      486.65      9.57 o 
   4   4   6      826.57      772.83     13.43 o 
   5   4   6      220.83      211.74      6.64 o 
   6   4   6      480.44      474.33     10.97 o 
   7   4   6     3734.98     3639.90    111.34 o 
   8   4   6      208.85      201.95     10.63 o 
   9   4   6       22.57       20.05      8.18 o 
  10   4   6      292.94      288.72     15.53 o 
  11   4   6        5.01       -3.56      7.43 o 
  -9   5   6      121.46      106.32     11.76 o 
  -8   5   6      115.72      117.63     10.86 o 
  -7   5   6       15.55       11.92      5.22 o 
  -6   5   6      122.50      103.02      6.96 o 
  -5   5   6       32.77       32.35      5.42 o 
  -4   5   6        7.86        5.66      3.93 o 
  -3   5   6     2002.60     2029.75     24.82 o 
  -2   5   6     3546.75     3535.89     39.38 o 
  -1   5   6      340.19      356.62      6.99 o 
   0   5   6     3744.97     3816.53     41.44 o 
   1   5   6      789.23      822.21     11.56 o 
   2   5   6      393.34      418.28      7.09 o 
   3   5   6       89.22      118.45      7.97 o 
   4   5   6      452.85      413.26      9.41 o 
   5   5   6       95.08       87.43      5.10 o 
   6   5   6      621.87      591.02     12.61 o 
   7   5   6      368.16      339.43     11.96 o 
   8   5   6       48.56       36.79      6.73 o 
   9   5   6      186.94      168.22     14.34 o 
  10   5   6        7.86        6.54      6.55 o 
  11   5   6      258.58      227.37     13.39 o 
  -8   6   6        8.61        8.87     16.14 o 
  -7   6   6        9.18        7.92      5.47 o 
  -6   6   6       23.28       30.69      5.69 o 
  -5   6   6      844.80      813.58     16.95 o 
  -4   6   6      131.20      133.14      6.53 o 
  -3   6   6      479.26      464.14      9.25 o 
  -2   6   6       71.37       76.16      4.11 o 
  -1   6   6       10.21        7.91      2.73 o 
   0   6   6       21.80       20.76      3.34 o 
   1   6   6      641.53      600.10      9.74 o 
   2   6   6      330.23      373.57     11.29 o 
   3   6   6     1893.59     1891.20     26.84 o 
   4   6   6      347.32      320.16      8.67 o 
   5   6   6       73.04       82.10      5.32 o 
   6   6   6      106.35      115.91      8.15 o 
   7   6   6      228.99      227.71      9.13 o 
   8   6   6       48.23       33.97      8.47 o 
   9   6   6      130.26      112.91      9.77 o 
  10   6   6      702.04      680.57     21.47 o 
  11   6   6        1.54       -4.85      9.53 o 
  -8   7   6        3.53        8.44      8.30 o 
  -7   7   6      202.89      220.04     12.88 o 
  -6   7   6      225.97      226.87      9.89 o 
  -5   7   6       44.20       48.01      6.00 o 
  -4   7   6       23.51       22.09      4.64 o 
  -3   7   6        0.93        1.44      4.41 o 
  -2   7   6     1060.88     1004.94     15.44 o 
  -1   7   6        1.37        1.09      2.44 o 
   0   7   6     1238.02     1200.71     16.84 o 
   1   7   6     1007.53      979.22     14.31 o 
   2   7   6     1706.79     1732.18     25.54 o 
   3   7   6      587.52      573.08     12.03 o 
   4   7   6        0.31       -4.09      5.00 o 
   5   7   6       95.97       95.59      5.72 o 
   6   7   6       93.92      104.15      6.31 o 
   7   7   6      264.88      294.54     10.01 o 
   8   7   6       89.50       87.43      6.53 o 
   9   7   6      848.67      831.92     23.06 o 
  10   7   6       34.18       60.51      9.19 o 
  11   7   6       91.74       89.00     10.91 o 
  -7   8   6      196.81      193.57     19.00 o 
  -6   8   6       55.64       49.25     10.27 o 
  -5   8   6       40.52       53.66     12.30 o 
  -4   8   6      106.69      118.85     11.68 o 
  -3   8   6     1135.52     1140.17     40.17 o 
  -2   8   6       34.60       38.95      4.28 o 
  -1   8   6       95.02       99.66      5.09 o 
   0   8   6      780.88      740.84     12.61 o 
   1   8   6       10.45        9.95      3.43 o 
   2   8   6      277.08      301.24      8.82 o 
   3   8   6      497.27      488.54     11.45 o 
   4   8   6       62.22       57.64      5.05 o 
   5   8   6      331.54      325.08      9.58 o 
   6   8   6      686.59      696.10     15.14 o 
   7   8   6       46.54       50.59      5.70 o 
   8   8   6      109.59      143.65      8.29 o 
   9   8   6       41.96       33.43      8.06 o 
  10   8   6        3.55        1.22      8.67 o 
  -6   9   6       37.99       20.62     12.44 o 
  -5   9   6        0.21        9.59      7.14 o 
  -4   9   6      778.80      771.15     21.96 o 
  -3   9   6       16.91       11.36      6.22 o 
  -2   9   6      391.15      410.52     11.40 o 
  -1   9   6     1023.81     1045.72     21.29 o 
   0   9   6       16.78       25.03      5.90 o 
   1   9   6      240.48      258.12      8.56 o 
   2   9   6      209.40      224.58      8.16 o 
   3   9   6     1659.72     1669.50     26.90 o 
   4   9   6      154.35      158.85      6.98 o 
   5   9   6     1195.28     1198.80     21.57 o 
   6   9   6       64.08       55.46      5.60 o 
   7   9   6       92.32       89.53      6.84 o 
   8   9   6       28.89       15.76      6.37 o 
   9   9   6      183.96      183.89      9.88 o 
  10   9   6        1.41       15.76      8.64 o 
  -5  10   6       18.87       25.32     11.68 o 
  -4  10   6       59.80       65.44      9.91 o 
  -3  10   6      213.32      196.23     11.75 o 
  -2  10   6       93.77      102.38      9.26 o 
  -1  10   6      311.77      320.62     13.03 o 
   0  10   6        3.10        3.23      6.55 o 
   1  10   6      508.39      530.79     16.02 o 
   2  10   6     1661.05     1673.83     61.94 o 
   3  10   6        5.29        2.60      4.02 o 
   4  10   6        1.55        1.15      4.08 o 
   5  10   6      468.66      455.21     12.46 o 
   6  10   6      152.74      142.74      7.89 o 
   7  10   6       37.28       33.50      5.66 o 
   8  10   6      509.69      560.49     15.94 o 
   9  10   6        0.34        2.86      7.66 o 
  -4  11   6       62.57       47.61     16.74 o 
  -3  11   6      107.18      102.85     11.20 o 
  -2  11   6      528.99      528.43     26.33 o 
  -1  11   6      534.12      540.82     23.89 o 
   0  11   6       14.43       10.27      6.58 o 
   1  11   6      152.29      153.15      9.85 o 
   2  11   6      165.48      171.54     15.27 o 
   3  11   6       42.79       44.21      7.13 o 
   4  11   6     1189.49     1160.50     27.35 o 
   5  11   6      231.51      214.62     26.45 o 
   6  11   6        3.05        7.46     13.97 o 
   7  11   6     1033.30     1028.87     26.35 o 
   8  11   6       97.75       96.92      8.98 o 
   9  11   6        3.34        2.70      7.90 o 
  -2  12   6       50.74       73.93     15.94 o 
  -1  12   6       32.61       38.77     10.86 o 
   0  12   6       67.95       68.85      9.63 o 
   1  12   6       61.57       68.89     15.89 o 
   2  12   6       96.71      104.78     12.72 o 
   3  12   6      566.36      588.97     18.89 o 
   4  12   6      301.67      299.18     20.05 o 
   5  12   6       55.38       59.61      8.29 o 
   6  12   6      494.43      482.77     17.43 o 
   7  12   6       16.55       14.07      7.26 o 
   8  12   6       82.79      105.46     15.59 o 
   0  13   6       54.27       72.18     28.49 o 
   1  13   6      222.22      226.98     15.00 o 
   2  13   6        6.54        1.16      8.08 o 
   3  13   6      146.58      150.76     11.74 o 
   4  13   6       58.54       60.54      9.65 o 
   5  13   6       92.76       87.97     10.70 o 
   6  13   6        2.11        7.50      8.23 o 
  -5 -11   7      105.85       90.67     15.86 o 
  -4 -11   7      154.73      171.14     17.75 o 
  -3 -11   7        7.32        4.17     13.02 o 
  -2 -11   7      139.37      160.45      9.75 o 
  -1 -11   7        2.91       10.28      9.46 o 
  -7 -10   7      183.41      199.39     13.68 o 
  -6 -10   7       11.07       15.92     12.02 o 
  -5 -10   7        0.28        6.81      7.15 o 
  -4 -10   7        2.67       12.45      7.71 o 
  -3 -10   7      313.74      314.34     11.93 o 
  -2 -10   7       81.88       63.85      7.63 o 
  -1 -10   7      197.77      175.35     10.42 o 
   0 -10   7      129.09      150.69     15.01 o 
   1 -10   7        8.12       11.67      7.04 o 
   2 -10   7        3.23        8.98      8.88 o 
  -8  -9   7       57.35       71.25     14.71 o 
  -7  -9   7       49.31       51.98      8.33 o 
  -6  -9   7       91.58       74.76      8.41 o 
  -5  -9   7      185.62      144.43      8.40 o 
  -4  -9   7      886.52      977.39     23.19 o 
  -3  -9   7      103.98      100.57      7.45 o 
  -2  -9   7      138.36      118.75      7.68 o 
  -1  -9   7      185.53      199.42      9.33 o 
   0  -9   7       24.08       28.53      6.09 o 
   1  -9   7      217.59      234.12      9.08 o 
   2  -9   7       86.38       91.43     16.14 o 
   3  -9   7       89.39       80.82     11.01 o 
  -8  -8   7       26.56       34.03      7.50 o 
  -7  -8   7      326.22      329.37     13.42 o 
  -6  -8   7        0.65        9.77      4.99 o 
  -5  -8   7       89.04       84.51     10.16 o 
  -4  -8   7      279.94      285.78      9.88 o 
  -3  -8   7        6.02        6.81      4.44 o 
  -2  -8   7       26.58       19.74      4.81 o 
  -1  -8   7      256.23      266.60      9.78 o 
   0  -8   7      217.83      231.27     12.71 o 
   1  -8   7       81.42       96.33      6.14 o 
   2  -8   7      564.26      572.10     15.46 o 
   3  -8   7       19.72       26.65     16.44 o 
   4  -8   7      127.18      127.07     11.48 o 
   5  -8   7       63.99       67.00     10.37 o 
  -8  -7   7      507.78      510.01     16.33 o 
  -7  -7   7       60.11       68.96      6.65 o 
  -6  -7   7      117.65      105.18      6.63 o 
  -5  -7   7      346.25      354.10     10.37 o 
  -4  -7   7      276.01      270.84      9.18 o 
  -3  -7   7      189.62      178.35      7.65 o 
  -2  -7   7       65.09       65.25      6.32 o 
  -1  -7   7      916.38      928.05     18.38 o 
   0  -7   7       21.10       18.40      6.02 o 
   1  -7   7      107.78      114.31      7.29 o 
   2  -7   7       80.87       83.97      6.97 o 
   3  -7   7      267.48      249.34     12.63 o 
   4  -7   7      147.59      144.50     10.70 o 
   5  -7   7      244.29      227.77     15.55 o 
   6  -7   7        0.26       -3.82     12.03 o 
 -10  -6   7      138.36      139.47     16.24 o 
  -9  -6   7      208.80      232.05     18.18 o 
  -8  -6   7      120.40      123.33      7.50 o 
  -7  -6   7      115.89      115.84      6.93 o 
  -6  -6   7       40.56       49.05      6.48 o 
  -5  -6   7      128.19      142.27      9.68 o 
  -4  -6   7        0.91        2.23      4.48 o 
  -3  -6   7      792.58      794.62     15.77 o 
  -2  -6   7      573.60      555.16     12.67 o 
  -1  -6   7      218.02      214.40     17.46 o 
   0  -6   7      615.33      623.19     13.95 o 
   1  -6   7      304.38      318.69     20.28 o 
   2  -6   7     1229.69     1201.44     21.93 o 
   3  -6   7      361.82      335.11     10.79 o 
   4  -6   7      523.13      518.51     21.18 o 
   5  -6   7        0.74        6.04     13.33 o 
   6  -6   7       81.97       87.91     10.07 o 
   7  -6   7        9.88       20.01      9.20 o 
 -10  -5   7        6.68        5.74     11.33 o 
  -9  -5   7       95.55       89.82      9.51 o 
  -8  -5   7      117.42      127.63      6.68 o 
  -7  -5   7      621.11      593.11      9.44 o 
  -6  -5   7      458.17      481.49     10.03 o 
  -5  -5   7      143.12      149.81      6.35 o 
  -4  -5   7       63.76       75.14      6.91 o 
  -3  -5   7     1199.87     1210.21     20.01 o 
  -2  -5   7       54.77       50.78      4.47 o 
  -1  -5   7      114.88      127.74      5.96 o 
   0  -5   7       23.82       19.79      3.92 o 
   1  -5   7      278.43      286.58      8.99 o 
   2  -5   7     1123.81     1116.79     19.98 o 
   3  -5   7      518.34      516.67     12.71 o 
   4  -5   7       72.43       90.13     11.93 o 
   5  -5   7       28.43       35.90     14.15 o 
   6  -5   7      152.20      150.91     10.82 o 
   7  -5   7       15.75       19.71      8.41 o 
   8  -5   7       48.57       67.10     15.92 o 
 -11  -4   7       16.26       -5.47     12.33 o 
 -10  -4   7       92.61      121.10     22.74 o 
  -9  -4   7      189.91      211.84     12.14 o 
  -8  -4   7      843.94      834.82     22.71 o 
  -7  -4   7      213.99      231.16      9.56 o 
  -6  -4   7     1381.92     1338.69     19.04 o 
  -5  -4   7        0.08        2.91      2.38 o 
  -4  -4   7       29.42       39.91      3.23 o 
  -3  -4   7      114.13      101.06      4.07 o 
  -2  -4   7     2183.05     2199.61     23.56 o 
  -1  -4   7       84.60       83.10      4.94 o 
   0  -4   7     4053.58     4013.32     51.55 o 
   1  -4   7      238.32      220.38      7.45 o 
   2  -4   7      514.86      494.27     14.05 o 
   3  -4   7      175.82      169.13      7.04 o 
   4  -4   7       43.08       54.59     17.90 o 
   5  -4   7        8.22        3.94      7.35 o 
   6  -4   7      459.54      470.97     16.74 o 
   7  -4   7      409.76      361.58     15.86 o 
   8  -4   7       21.12       16.29      8.50 o 
 -11  -3   7        7.46       17.91      8.99 o 
 -10  -3   7      333.80      310.05     14.93 o 
  -9  -3   7      922.67      941.55     25.67 o 
  -8  -3   7      136.34      127.41      9.24 o 
  -7  -3   7      611.61      621.32     11.87 o 
  -6  -3   7      293.16      285.29      7.43 o 
  -5  -3   7       22.58       19.76      3.52 o 
  -4  -3   7       94.97       90.86      3.86 o 
  -3  -3   7     2911.14     2903.90     44.61 o 
  -2  -3   7       20.96       22.29      2.56 o 
  -1  -3   7     1135.95     1123.48     14.87 o 
   0  -3   7       45.24       42.59      2.78 o 
   1  -3   7      194.53      176.73      4.89 o 
   2  -3   7      359.54      344.12      7.18 o 
   3  -3   7       87.15       95.52      5.98 o 
   4  -3   7      260.77      266.16     11.12 o 
   5  -3   7        3.85        3.48      4.96 o 
   6  -3   7      259.89      256.48     11.81 o 
   7  -3   7        0.27        4.10      6.25 o 
   8  -3   7        0.88       -2.41      7.31 o 
   9  -3   7        9.12       21.12      8.80 o 
 -11  -2   7      160.74      176.55     14.19 o 
 -10  -2   7      137.81      141.00     14.80 o 
  -9  -2   7       30.91       48.44      7.71 o 
  -8  -2   7       22.05       31.33      6.28 o 
  -7  -2   7      392.02      405.33     10.85 o 
  -6  -2   7     1000.71      965.48     14.78 o 
  -5  -2   7      472.49      464.53      8.82 o 
  -4  -2   7      927.63      895.33     12.88 o 
  -3  -2   7       76.34       69.33      3.13 o 
  -2  -2   7      306.76      309.29      7.41 o 
  -1  -2   7       14.96       19.69      2.20 o 
   0  -2   7     1060.25     1080.48     17.20 o 
   1  -2   7      268.07      316.77      6.37 o 
   2  -2   7      844.31      831.93     12.25 o 
   3  -2   7     1552.96     1540.90     23.91 o 
   4  -2   7      282.01      282.38      6.92 o 
   5  -2   7      550.32      572.41     12.82 o 
   6  -2   7        6.56        7.19      4.02 o 
   7  -2   7      155.65      162.81     10.22 o 
   8  -2   7       59.68       68.77      9.13 o 
   9  -2   7      183.05      199.03     32.09 o 
 -11  -1   7       63.61       50.42     10.30 o 
 -10  -1   7        0.50        2.24      7.10 o 
  -9  -1   7      173.47      163.73     11.97 o 
  -8  -1   7      473.46      464.42     16.32 o 
  -7  -1   7      522.00      521.44     47.82 o 
  -6  -1   7      424.33      435.76     10.82 o 
  -5  -1   7     2037.06     2020.05     31.83 o 
  -4  -1   7      887.82      922.60     12.96 o 
  -3  -1   7      206.82      215.68      4.82 o 
  -2  -1   7      822.09      861.93     11.53 o 
  -1  -1   7     1023.10      923.98     12.10 o 
   0  -1   7      483.53      462.91      7.66 o 
   1  -1   7     3873.41     4063.55     47.29 o 
   2  -1   7     1689.78     1703.65     22.95 o 
   3  -1   7      127.67      146.63      4.58 o 
   4  -1   7      107.48       92.53      4.04 o 
   5  -1   7      264.99      277.16      6.99 o 
   6  -1   7      567.61      584.06     13.33 o 
   7  -1   7      532.57      532.37     13.51 o 
   8  -1   7      227.85      221.12      9.39 o 
   9  -1   7        0.15        8.18     11.47 o 
  10  -1   7       19.05       18.65      8.14 o 
 -11   0   7       70.21       91.99     16.83 o 
 -10   0   7      122.75      131.88     15.16 o 
  -9   0   7        9.31       14.15      6.31 o 
  -8   0   7      646.36      624.61     48.16 o 
  -7   0   7       26.48       27.47      5.64 o 
  -6   0   7       21.28       25.15      3.95 o 
  -5   0   7       82.00       85.51      4.22 o 
  -4   0   7      542.54      543.01      8.83 o 
  -3   0   7       15.07       19.16      3.24 o 
  -2   0   7     6033.30     5897.16     63.74 o 
  -1   0   7      718.94      676.56      9.18 o 
   0   0   7     3456.92     3574.28     38.21 o 
   1   0   7       41.55       26.45      2.21 o 
   2   0   7      198.55      232.56      5.17 o 
   3   0   7       97.99      102.22      4.84 o 
   4   0   7      266.69      271.92      6.30 o 
   5   0   7     1137.50     1169.84     16.51 o 
   6   0   7       82.72       75.88      5.37 o 
   7   0   7      469.11      489.78     12.60 o 
   8   0   7       75.88       80.54     11.84 o 
   9   0   7       26.20       29.61     13.84 o 
  10   0   7       38.52       48.13      9.82 o 
 -10   1   7        0.60       12.97     15.56 o 
  -9   1   7       94.79       94.27      9.63 o 
  -8   1   7      179.81      169.56     10.71 o 
  -7   1   7       67.43       58.06      7.15 o 
  -6   1   7       72.34       68.77      5.08 o 
  -5   1   7     1801.10     1734.94     21.54 o 
  -4   1   7      354.36      372.98      6.94 o 
  -3   1   7     2096.66     2088.38     24.01 o 
  -2   1   7     2418.19     2409.91     42.20 o 
  -1   1   7     2409.26     2417.09     32.72 o 
   0   1   7     1288.89     1391.36     16.42 o 
   1   1   7      179.27      148.39      4.00 o 
   2   1   7     1260.68     1513.16     18.27 o 
   3   1   7      278.86      275.69      5.77 o 
   4   1   7     1398.27     1396.75     25.89 o 
   5   1   7      659.03      677.27     11.11 o 
   6   1   7      574.11      580.29     12.63 o 
   7   1   7      425.53      443.80     11.56 o 
   8   1   7      845.60      799.62     21.26 o 
   9   1   7      103.64      102.03      9.21 o 
  10   1   7      175.60      188.83     12.86 o 
 -10   2   7        1.48       17.72     26.09 o 
  -9   2   7      244.63      239.90     13.29 o 
  -8   2   7       44.86       57.99      7.75 o 
  -7   2   7        0.11       -2.41      7.03 o 
  -6   2   7      448.56      423.80     10.72 o 
  -5   2   7       12.58       11.91      2.46 o 
  -4   2   7        1.44        4.53      2.30 o 
  -3   2   7      378.57      368.54      6.59 o 
  -2   2   7      888.06      912.38     13.78 o 
  -1   2   7      738.48      740.20     12.82 o 
   0   2   7     1412.23     1434.84     16.92 o 
   1   2   7       33.99       74.96      3.74 o 
   2   2   7     1188.04     1357.48     16.54 o 
   3   2   7     2035.08     1919.82     22.54 o 
   4   2   7       10.50       20.50      2.46 o 
   5   2   7       46.47       47.85      4.50 o 
   6   2   7       95.96       97.61      4.39 o 
   7   2   7       58.31       58.98      6.44 o 
   8   2   7      120.73      135.29      9.08 o 
   9   2   7      432.57      409.98     15.51 o 
  10   2   7      388.69      385.21     16.63 o 
  11   2   7      146.24      138.91     17.33 o 
 -10   3   7        0.49       -4.57      8.49 o 
  -9   3   7      399.43      433.68     18.23 o 
  -8   3   7      159.68      150.91     10.61 o 
  -7   3   7      556.15      567.04     18.45 o 
  -6   3   7       45.92       43.75      5.39 o 
  -5   3   7      240.71      228.17     13.25 o 
  -4   3   7      275.68      288.96      6.42 o 
  -3   3   7     1057.69     1047.98     14.13 o 
  -2   3   7     1648.35     1634.40     19.55 o 
  -1   3   7      786.37      744.38     11.47 o 
   0   3   7     2200.56     2178.72     34.78 o 
   1   3   7      340.41      380.54      6.46 o 
   2   3   7      123.04      131.91      3.66 o 
   3   3   7       32.74       24.29      2.29 o 
   4   3   7      511.55      511.01      8.54 o 
   5   3   7      393.22      388.52      7.58 o 
   6   3   7      520.67      496.74     11.08 o 
   7   3   7       64.10       64.90      6.50 o 
   8   3   7      268.69      279.19     12.21 o 
   9   3   7       65.42       55.19      8.54 o 
  10   3   7        1.82       -3.36      6.51 o 
  11   3   7       10.66       16.47      7.99 o 
  -9   4   7        0.97        6.77     11.88 o 
  -8   4   7        2.89       -5.12      6.13 o 
  -7   4   7       33.08       36.35      7.07 o 
  -6   4   7       65.42       74.92      8.10 o 
  -5   4   7      154.28      166.26      6.94 o 
  -4   4   7     3693.29     3601.59     52.46 o 
  -3   4   7     1170.06     1120.01     15.33 o 
  -2   4   7      357.70      360.88      6.99 o 
  -1   4   7     3620.06     3511.92     49.18 o 
   0   4   7        5.11        9.89      3.25 o 
   1   4   7      434.32      441.33      7.38 o 
   2   4   7      230.73      305.90      7.42 o 
   3   4   7     3821.64     3733.49     40.51 o 
   4   4   7       16.86       19.19      2.17 o 
   5   4   7      714.32      693.20     13.21 o 
   6   4   7      227.14      223.18      7.41 o 
   7   4   7      236.01      219.27      7.77 o 
   8   4   7      133.51      134.52      8.80 o 
   9   4   7       20.16       23.85     12.90 o 
  10   4   7      115.62       94.97     22.74 o 
  11   4   7       37.38       45.29      9.68 o 
  -9   5   7       24.61       25.92      9.00 o 
  -8   5   7       94.71       81.68     13.46 o 
  -7   5   7      377.55      388.19     15.78 o 
  -6   5   7      703.38      691.90     20.76 o 
  -5   5   7       15.18       12.37      4.05 o 
  -4   5   7      186.28      176.09      6.86 o 
  -3   5   7      208.66      229.66      6.09 o 
  -2   5   7      544.39      545.23     11.22 o 
  -1   5   7        3.48        8.66      2.20 o 
   0   5   7      349.44      341.82      6.78 o 
   1   5   7       84.47       96.58      4.25 o 
   2   5   7     3363.34     3526.04     38.63 o 
   3   5   7      229.12      237.13      6.97 o 
   4   5   7       44.17       43.41      4.09 o 
   5   5   7       23.13       33.79      3.94 o 
   6   5   7      116.12      107.21      5.71 o 
   7   5   7     1047.74     1003.78     25.66 o 
   8   5   7      363.26      361.52     13.73 o 
   9   5   7      188.58      189.70     11.55 o 
  10   5   7      143.14      138.91     16.36 o 
  11   5   7       38.22       31.80      9.37 o 
  -8   6   7      134.87      143.86     12.51 o 
  -7   6   7      112.16      116.27     10.11 o 
  -6   6   7       38.47       33.70     13.25 o 
  -5   6   7        1.18       17.09     11.64 o 
  -4   6   7       32.85       47.58      8.59 o 
  -3   6   7      487.26      521.65     14.16 o 
  -2   6   7      265.24      274.93      6.85 o 
  -1   6   7     1684.66     1679.66     21.49 o 
   0   6   7      142.34      153.47      4.74 o 
   1   6   7     3125.71     3234.40     36.39 o 
   2   6   7      404.81      416.59      9.45 o 
   3   6   7       43.18       41.54      3.71 o 
   4   6   7      183.89      187.22      6.86 o 
   5   6   7      528.85      539.20     16.04 o 
   6   6   7      466.17      485.72     13.20 o 
   7   6   7      422.70      440.74     11.56 o 
   8   6   7      554.26      547.93     17.23 o 
   9   6   7        7.13       15.15      6.78 o 
  10   6   7        0.67       -0.27      6.97 o 
  11   6   7        5.62        5.45      8.78 o 
  -8   7   7       55.30       55.32     13.81 o 
  -7   7   7       38.89       47.82     14.81 o 
  -6   7   7        1.87       -0.22      6.69 o 
  -5   7   7      126.25      147.26      7.88 o 
  -4   7   7      443.33      451.35     14.68 o 
  -3   7   7      218.14      229.68      7.16 o 
  -2   7   7      634.11      670.15     11.94 o 
  -1   7   7      155.97      157.52      5.57 o 
   0   7   7        0.58        6.10      2.54 o 
   1   7   7       82.61       72.37      3.84 o 
   2   7   7      500.06      501.74     11.15 o 
   3   7   7      883.68      915.45     16.44 o 
   4   7   7     1061.57     1008.38     17.81 o 
   5   7   7        7.16        5.07      3.43 o 
   6   7   7       13.74       12.35      3.97 o 
   7   7   7       44.67       50.14      5.64 o 
   8   7   7        3.04       -2.70      5.31 o 
   9   7   7        7.53        6.85      7.62 o 
  10   7   7       18.09       27.48      7.92 o 
  -7   8   7        0.26        3.12     11.18 o 
  -6   8   7      107.90      114.05     16.89 o 
  -5   8   7      427.83      452.85     17.59 o 
  -4   8   7       63.41       66.02     11.39 o 
  -3   8   7       75.32       81.47      6.36 o 
  -2   8   7        1.30        1.71      4.60 o 
  -1   8   7       22.18       23.67      6.42 o 
   0   8   7      143.22      136.29      5.39 o 
   1   8   7     1575.43     1572.15     24.53 o 
   2   8   7      130.98      136.77      6.30 o 
   3   8   7     1272.83     1244.43     20.91 o 
   4   8   7      297.46      287.97      8.98 o 
   5   8   7       42.43       38.05      4.63 o 
   6   8   7       66.79       71.88      6.12 o 
   7   8   7        3.45        5.56      4.76 o 
   8   8   7      444.69      452.58     13.24 o 
   9   8   7      120.20      122.54     11.51 o 
  10   8   7       92.13       81.42     12.05 o 
  -6   9   7      132.00      141.76     17.50 o 
  -5   9   7        1.66        9.91      9.68 o 
  -4   9   7        0.60        8.29      6.86 o 
  -3   9   7      355.47      361.54     11.44 o 
  -2   9   7        1.09        4.73      4.39 o 
  -1   9   7       65.81       63.59      5.59 o 
   0   9   7      291.92      308.76      9.48 o 
   1   9   7       23.68       21.59      4.21 o 
   2   9   7        1.25        1.71      3.68 o 
   3   9   7      668.03      690.02     14.94 o 
   4   9   7       10.08        7.81      3.74 o 
   5   9   7       16.62       18.65      5.34 o 
   6   9   7      240.11      246.59      9.17 o 
   7   9   7      849.35      854.77     18.45 o 
   8   9   7       51.21       60.28      7.09 o 
   9   9   7      302.10      348.15     17.21 o 
  10   9   7        0.28        7.34      9.00 o 
  -5  10   7       73.36       84.31     15.56 o 
  -4  10   7       14.07       11.08      8.31 o 
  -3  10   7      193.18      190.70     11.78 o 
  -2  10   7       82.83       80.03      6.94 o 
  -1  10   7      219.00      234.66     11.49 o 
   0  10   7       33.95       32.46      6.59 o 
   1  10   7       35.71       39.60      6.41 o 
   2  10   7       16.25       18.02      4.70 o 
   3  10   7       11.81        5.37      4.32 o 
   4  10   7      298.91      287.57      9.88 o 
   5  10   7      139.02      131.42      7.58 o 
   6  10   7     1421.91     1367.05     24.89 o 
   7  10   7       70.15       56.60      5.70 o 
   8  10   7      110.03      111.78      8.39 o 
   9  10   7       23.96       24.71      6.38 o 
  -4  11   7      177.60      174.83     18.53 o 
  -3  11   7       61.11       54.54      9.72 o 
  -2  11   7       60.19       62.78     14.03 o 
  -1  11   7        9.92       24.46      8.66 o 
   0  11   7       57.69       80.18     16.40 o 
   1  11   7       13.03       12.18     10.71 o 
   2  11   7      109.90      109.56     12.34 o 
   3  11   7      303.59      306.89     12.82 o 
   4  11   7      434.86      451.32     15.79 o 
   5  11   7       62.91       67.87      6.64 o 
   6  11   7        2.31        2.38      5.27 o 
   7  11   7        1.32        9.13      9.82 o 
   8  11   7       20.36       13.88      6.34 o 
   9  11   7      297.79      311.16     16.69 o 
  -2  12   7        2.95       28.92     13.21 o 
  -1  12   7      401.96      389.81     16.19 o 
   0  12   7      583.69      628.33     21.06 o 
   1  12   7       59.85       54.58      8.77 o 
   2  12   7        2.06        5.71      7.04 o 
   3  12   7      101.81       81.60      8.99 o 
   4  12   7       52.28       60.74      8.98 o 
   5  12   7       16.39        7.59      7.39 o 
   6  12   7        0.24        4.43      7.35 o 
   7  12   7       69.57       74.50      9.88 o 
   0  13   7       20.70       12.14      9.07 o 
   1  13   7       95.84       78.16     10.62 o 
   2  13   7       67.39       65.23      9.88 o 
   3  13   7      467.55      470.97     18.15 o 
   4  13   7       70.78       64.98     12.91 o 
   5  13   7      242.12      242.75     13.61 o 
   6  13   7        0.12       21.27     12.18 o 
  -6 -10   8       14.52       20.42     10.74 o 
  -5 -10   8       41.77       50.70      8.78 o 
  -4 -10   8        3.52       10.48      6.40 o 
  -3 -10   8       77.42      100.62      8.24 o 
  -2 -10   8       30.43       29.48      6.91 o 
  -1 -10   8       34.85       37.27     11.29 o 
   0 -10   8       16.88       24.56     12.28 o 
   1 -10   8       98.84      109.09      9.61 o 
  -8  -9   8      262.16      245.90     20.50 o 
  -7  -9   8        9.25       31.09     11.21 o 
  -6  -9   8      190.98      198.94     11.61 o 
  -5  -9   8        4.33        7.99      5.90 o 
  -4  -9   8       57.20       63.74      7.21 o 
  -3  -9   8       13.76       18.63     12.74 o 
  -2  -9   8      207.67      168.86     10.58 o 
  -1  -9   8        9.52       11.05      5.65 o 
   0  -9   8      187.53      176.78      9.91 o 
   1  -9   8      103.66       88.84     11.97 o 
   2  -9   8       87.92       81.67     11.18 o 
   3  -9   8       36.23       34.22      9.67 o 
  -9  -8   8      434.45      446.18     26.36 o 
  -8  -8   8        1.98       11.94     11.27 o 
  -7  -8   8      344.87      338.04     21.15 o 
  -6  -8   8       37.17       35.42      6.27 o 
  -5  -8   8       49.04       42.10      6.70 o 
  -4  -8   8      102.52       72.16      7.63 o 
  -3  -8   8      604.55      589.90     14.75 o 
  -2  -8   8      130.38      124.11      7.79 o 
  -1  -8   8      384.12      389.26     12.06 o 
   0  -8   8      135.10      114.52      7.90 o 
   1  -8   8        9.11       15.97      6.22 o 
   2  -8   8       11.60        4.25      5.64 o 
   3  -8   8        3.27        5.45      9.28 o 
   4  -8   8       51.48       87.94     23.99 o 
  -8  -7   8        5.95       11.86     11.47 o 
  -7  -7   8       43.86       54.66      8.13 o 
  -6  -7   8       25.30       36.29      5.46 o 
  -5  -7   8       36.76       22.16      6.58 o 
  -4  -7   8     1251.14     1219.59     22.17 o 
  -3  -7   8      124.23      134.17      7.16 o 
  -2  -7   8       32.06       32.36      5.29 o 
  -1  -7   8      118.60      105.37      6.54 o 
   0  -7   8       72.26       70.60      6.32 o 
   1  -7   8      232.02      221.07      9.24 o 
   2  -7   8       59.19       46.72      8.92 o 
   3  -7   8      411.44      418.48     16.52 o 
   4  -7   8        0.91        1.62      9.41 o 
   5  -7   8      194.90      225.97     15.59 o 
  -8  -6   8       64.16       60.16      9.65 o 
  -7  -6   8      444.15      482.87     16.67 o 
  -6  -6   8       29.33       18.81      4.54 o 
  -5  -6   8       95.04       95.11      6.02 o 
  -4  -6   8      342.60      370.25     10.28 o 
  -3  -6   8       53.55       54.33      5.04 o 
  -2  -6   8       28.32       30.91      4.61 o 
  -1  -6   8      178.70      169.66      7.57 o 
   0  -6   8      434.44      430.19     12.59 o 
   1  -6   8       86.71       87.57      6.30 o 
   2  -6   8      443.76      446.85     12.37 o 
   3  -6   8       77.73       64.26      8.03 o 
   4  -6   8       47.18       33.10      7.58 o 
   5  -6   8      172.72      166.78     11.48 o 
   6  -6   8       86.20      102.94     11.11 o 
 -10  -5   8      271.98      287.35     22.15 o 
  -9  -5   8       32.68       53.55      9.08 o 
  -8  -5   8      375.96      396.88     12.26 o 
  -7  -5   8      262.08      270.32      9.80 o 
  -6  -5   8       25.46       24.90      4.41 o 
  -5  -5   8        2.41        4.90      3.77 o 
  -4  -5   8      210.62      224.58      6.73 o 
  -3  -5   8      402.95      395.92      9.01 o 
  -2  -5   8      663.79      630.70     13.47 o 
  -1  -5   8      110.33       96.37      6.05 o 
   0  -5   8     2080.55     1978.96     44.07 o 
   1  -5   8     2007.49     1887.19     29.13 o 
   2  -5   8      570.31      575.69     13.56 o 
   3  -5   8      754.62      756.88     17.49 o 
   4  -5   8      265.95      257.16     13.86 o 
   5  -5   8      914.15      896.90     24.21 o 
   6  -5   8       85.47       74.48     16.83 o 
   7  -5   8      130.87      164.52     34.11 o 
 -10  -4   8        0.39       22.20      8.34 o 
  -9  -4   8      175.52      171.29     11.46 o 
  -8  -4   8      271.94      265.58     12.64 o 
  -7  -4   8        0.85       10.96      5.35 o 
  -6  -4   8       32.75       43.82      4.84 o 
  -5  -4   8      523.48      511.99      9.95 o 
  -4  -4   8      880.24      915.09     16.26 o 
  -3  -4   8      668.40      635.63     12.91 o 
  -2  -4   8     2170.10     2074.20     29.60 o 
  -1  -4   8      139.75      171.79      6.53 o 
   0  -4   8      119.01      117.85      5.67 o 
   1  -4   8        1.33        2.59      3.16 o 
   2  -4   8       23.65       25.39      4.34 o 
   3  -4   8       19.88       23.05      4.29 o 
   4  -4   8      778.76      797.13     20.85 o 
   5  -4   8       13.64       13.28      7.40 o 
   6  -4   8      187.10      177.51     11.49 o 
   7  -4   8       98.85      108.26     11.03 o 
   8  -4   8       35.04       22.42      8.97 o 
 -11  -3   8       28.78       42.69     13.02 o 
 -10  -3   8        8.58       30.79     29.43 o 
  -9  -3   8        1.65        7.66      6.55 o 
  -8  -3   8        6.45       10.23      5.99 o 
  -7  -3   8      469.39      477.02     12.36 o 
  -6  -3   8      754.82      789.71     16.95 o 
  -5  -3   8      158.79      155.02      5.33 o 
  -4  -3   8      162.20      173.44      5.20 o 
  -3  -3   8      237.18      230.78      5.82 o 
  -2  -3   8        6.51       18.73      3.23 o 
  -1  -3   8     1096.23     1114.94     15.13 o 
   0  -3   8      125.84      119.69      4.74 o 
   1  -3   8      408.78      359.85      9.22 o 
   2  -3   8      163.56      167.36      6.47 o 
   3  -3   8      627.91      594.20     12.87 o 
   4  -3   8       51.13       47.65      6.00 o 
   5  -3   8      188.55      182.27     10.19 o 
   6  -3   8        3.60        7.99      6.01 o 
   7  -3   8      501.70      492.44     17.90 o 
   8  -3   8      303.45      311.99     15.49 o 
   9  -3   8       23.81       51.42     14.62 o 
 -11  -2   8       41.32       16.68     16.92 o 
 -10  -2   8        3.67       -0.26     10.68 o 
  -9  -2   8      286.46      297.88     14.11 o 
  -8  -2   8      380.33      397.94     15.40 o 
  -7  -2   8      298.61      286.18     12.43 o 
  -6  -2   8      410.71      440.05     11.21 o 
  -5  -2   8      182.81      181.61      5.45 o 
  -4  -2   8        0.11        0.56      2.04 o 
  -3  -2   8      546.82      521.17      8.80 o 
  -2  -2   8     2349.63     2243.14     26.09 o 
  -1  -2   8        0.19        4.40      2.37 o 
   0  -2   8     1673.16     1614.61     19.92 o 
   1  -2   8      547.48      509.98      9.03 o 
   2  -2   8      540.88      542.14      9.48 o 
   3  -2   8      849.49      832.55     13.02 o 
   4  -2   8      153.05      166.18      7.73 o 
   5  -2   8        1.49       -4.09      6.74 o 
   6  -2   8      605.18      645.19     18.64 o 
   7  -2   8       65.63       58.18      8.46 o 
   8  -2   8       24.08       23.62      7.73 o 
   9  -2   8      340.64      338.37     24.67 o 
 -11  -1   8       12.17       34.18     13.12 o 
 -10  -1   8       70.89       78.14     10.48 o 
  -9  -1   8      127.19      137.51     10.53 o 
  -8  -1   8       82.22       93.07      8.89 o 
  -7  -1   8       11.66        6.43      5.10 o 
  -6  -1   8      821.92      830.71     17.38 o 
  -5  -1   8      253.07      248.97      7.78 o 
  -4  -1   8      249.60      244.73      6.76 o 
  -3  -1   8     2793.04     2669.35     30.37 o 
  -2  -1   8       13.25       22.15      2.30 o 
  -1  -1   8     2642.28     2592.49     29.04 o 
   0  -1   8       23.31       13.26      2.41 o 
   1  -1   8        0.16        4.97      2.15 o 
   2  -1   8       41.24       35.48      2.87 o 
   3  -1   8      509.34      490.90      8.99 o 
   4  -1   8      656.43      692.80     11.66 o 
   5  -1   8     1321.70     1253.47     21.27 o 
   6  -1   8       42.12       43.89      5.85 o 
   7  -1   8        1.88        4.55      5.35 o 
   8  -1   8      214.81      211.35      9.50 o 
   9  -1   8      126.32      125.99     11.24 o 
 -10   0   8        2.55        0.93      7.93 o 
  -9   0   8        4.73       10.70      7.96 o 
  -8   0   8       56.26       72.46      8.10 o 
  -7   0   8      162.55      164.16     23.49 o 
  -6   0   8      294.21      303.65      9.03 o 
  -5   0   8      243.40      274.51      8.15 o 
  -4   0   8     3929.33     3851.87     42.19 o 
  -3   0   8      106.78      116.89      4.93 o 
  -2   0   8       68.30       58.99      4.27 o 
  -1   0   8      111.40       90.89      3.28 o 
   0   0   8      162.85      123.73      4.06 o 
   1   0   8        8.06        6.10      1.71 o 
   2   0   8     5012.40     5170.03     54.86 o 
   3   0   8      606.57      603.96     10.70 o 
   4   0   8      344.62      352.63      7.56 o 
   5   0   8       39.41       36.95      3.69 o 
   6   0   8      274.57      306.70      9.50 o 
   7   0   8      394.75      400.15     11.49 o 
   8   0   8      290.33      295.08     25.10 o 
   9   0   8      282.59      306.34     32.37 o 
  10   0   8       82.09       65.66     14.03 o 
 -10   1   8       33.89       44.80     12.61 o 
  -9   1   8       45.29       48.15      9.06 o 
  -8   1   8      114.51      125.41      9.59 o 
  -7   1   8      616.45      607.72     18.92 o 
  -6   1   8        8.25       11.81     15.84 o 
  -5   1   8      115.06       92.84      6.33 o 
  -4   1   8       40.67       33.60      3.74 o 
  -3   1   8       86.54       82.35      2.99 o 
  -2   1   8      327.34      356.79     10.15 o 
  -1   1   8     6002.41     6127.11     76.64 o 
   0   1   8     3192.97     3326.02     36.89 o 
   1   1   8      930.46      882.82     11.91 o 
   2   1   8     1048.58      987.47     15.25 o 
   3   1   8      424.84      461.26      9.58 o 
   4   1   8       67.89       81.72      3.84 o 
   5   1   8       44.05       47.26      3.71 o 
   6   1   8      185.54      200.21     11.34 o 
   7   1   8      150.60      150.89      7.29 o 
   8   1   8     1046.02     1061.81     25.78 o 
   9   1   8        8.86        9.16      6.56 o 
  10   1   8       89.98       85.63     10.75 o 
 -10   2   8      212.33      228.39     29.51 o 
  -9   2   8       18.05       25.67      7.75 o 
  -8   2   8      430.37      412.98     23.59 o 
  -7   2   8       61.18       60.00      7.29 o 
  -6   2   8       41.21       30.21      6.00 o 
  -5   2   8       21.38       33.09      3.97 o 
  -4   2   8     1331.62     1230.40     20.20 o 
  -3   2   8       89.13      107.81      3.55 o 
  -2   2   8     4856.92     4987.94     68.36 o 
  -1   2   8     3277.87     3277.19     43.43 o 
   0   2   8      705.60      704.31     11.66 o 
   1   2   8      457.52      458.54      7.74 o 
   2   2   8     2578.15     2630.01     29.60 o 
   3   2   8      122.93      117.16      3.90 o 
   4   2   8      836.24      858.85     12.66 o 
   5   2   8      248.40      247.12      6.26 o 
   6   2   8      647.86      635.44     21.19 o 
   7   2   8      601.44      597.39     17.19 o 
   8   2   8      335.11      334.50     13.51 o 
   9   2   8        4.77       11.17      6.50 o 
  10   2   8        0.81        2.18      7.33 o 
 -10   3   8       17.77       21.95      9.13 o 
  -9   3   8      115.17      138.11     39.98 o 
  -8   3   8      506.86      496.36     18.39 o 
  -7   3   8      232.04      220.97     11.71 o 
  -6   3   8      194.77      196.80     10.74 o 
  -5   3   8      937.83      860.58     42.67 o 
  -4   3   8        4.32        2.26      2.69 o 
  -3   3   8      715.65      670.21     10.35 o 
  -2   3   8     1506.78     1466.08     18.08 o 
  -1   3   8        0.19        4.36      2.09 o 
   0   3   8     1227.31     1296.80     16.06 o 
   1   3   8     4984.59     5076.77     53.48 o 
   2   3   8      283.87      236.64      5.38 o 
   3   3   8     1473.02     1461.14     18.28 o 
   4   3   8     3289.03     3150.27     35.47 o 
   5   3   8      596.58      599.99     10.48 o 
   6   3   8      160.22      158.33      7.16 o 
   7   3   8      102.82       93.83      8.02 o 
   8   3   8       51.14       34.57      6.42 o 
   9   3   8       97.83       83.21      9.34 o 
  10   3   8      101.36      108.55     11.01 o 
  11   3   8       19.51       24.62     11.00 o 
  -9   4   8       89.56      118.09     11.78 o 
  -8   4   8      189.49      186.87     12.32 o 
  -7   4   8       71.64       77.15      8.66 o 
  -6   4   8      917.64      903.96     26.14 o 
  -5   4   8       51.87       47.77      6.22 o 
  -4   4   8        1.03        3.10      2.89 o 
  -3   4   8       28.78       25.49      2.94 o 
  -2   4   8        8.19        7.94      2.19 o 
  -1   4   8       85.49       80.19      6.98 o 
   0   4   8     1846.31     1821.28     21.67 o 
   1   4   8      718.20      710.17     10.44 o 
   2   4   8      342.06      376.08      6.95 o 
   3   4   8     1297.57     1272.18     16.49 o 
   4   4   8     1225.26     1226.83     23.88 o 
   5   4   8        3.87        1.71      2.96 o 
   6   4   8      105.30      106.25      5.73 o 
   7   4   8     1236.87     1224.73     21.17 o 
   8   4   8       71.06       67.82      7.59 o 
   9   4   8      377.03      392.09     15.49 o 
  10   4   8       52.01       59.97     20.52 o 
  -9   5   8      101.97      127.44     25.06 o 
  -8   5   8       23.53       17.45      6.98 o 
  -7   5   8       23.60       41.68      7.63 o 
  -6   5   8       30.31       26.52      6.34 o 
  -5   5   8       23.05       16.82      5.58 o 
  -4   5   8        2.71        6.80      3.16 o 
  -3   5   8      989.88     1010.70     14.88 o 
  -2   5   8      778.53      770.14     12.02 o 
  -1   5   8     1186.37     1152.93     15.74 o 
   0   5   8     3963.32     3959.21     43.38 o 
   1   5   8      394.50      411.72      7.54 o 
   2   5   8       20.04       25.08      2.54 o 
   3   5   8     1303.91     1225.83     19.31 o 
   4   5   8      648.16      628.62     12.56 o 
   5   5   8       23.57       23.78      3.78 o 
   6   5   8     7193.25     6940.96     85.05 o 
   7   5   8      190.70      186.24      7.74 o 
   8   5   8      165.29      172.21     10.36 o 
   9   5   8      380.62      389.71     27.77 o 
  10   5   8       82.58       75.30     10.27 o 
  -8   6   8      177.87      146.91     12.35 o 
  -7   6   8      374.03      358.34     16.50 o 
  -6   6   8      690.19      698.74     21.65 o 
  -5   6   8      367.29      358.90     14.29 o 
  -4   6   8       70.70       93.49      7.69 o 
  -3   6   8      571.34      552.17     10.47 o 
  -2   6   8        4.16        3.16      2.65 o 
  -1   6   8     1118.37     1084.61     15.91 o 
   0   6   8      171.22      209.79      5.66 o 
   1   6   8       17.14       26.42      2.90 o 
   2   6   8      748.05      754.08     13.84 o 
   3   6   8      624.60      637.72     17.20 o 
   4   6   8        5.65        9.24      3.47 o 
   5   6   8     4671.96     4433.38     72.20 o 
   6   6   8      422.24      390.79     14.87 o 
   7   6   8        8.63        5.63      3.97 o 
   8   6   8      308.09      313.69     13.57 o 
   9   6   8      152.03      155.52     17.52 o 
  10   6   8      133.79      127.06     11.70 o 
  -8   7   8        0.42       30.45     13.06 o 
  -7   7   8      386.34      397.78     17.52 o 
  -6   7   8       24.28       14.26      7.07 o 
  -5   7   8      184.66      199.37     13.16 o 
  -4   7   8      270.55      266.67     12.27 o 
  -3   7   8       30.44       30.83      4.45 o 
  -2   7   8      137.03      128.32      5.40 o 
  -1   7   8       77.30       68.63      6.23 o 
   0   7   8      856.95      822.57     13.13 o 
   1   7   8      272.91      282.75     10.69 o 
   2   7   8      963.96      965.70     17.04 o 
   3   7   8        2.88        5.05      2.90 o 
   4   7   8      468.33      449.66     10.98 o 
   5   7   8        4.60        4.02      3.83 o 
   6   7   8      109.72      111.73      6.74 o 
   7   7   8      144.42      128.88      7.43 o 
   8   7   8      244.89      247.23     12.15 o 
   9   7   8      230.07      245.76     12.86 o 
  10   7   8      117.23      120.12     11.61 o 
  -7   8   8       81.77       93.55     11.79 o 
  -6   8   8       47.23       44.07      9.07 o 
  -5   8   8      163.63      180.19     30.33 o 
  -4   8   8      181.52      180.13     10.88 o 
  -3   8   8      302.71      286.25     12.07 o 
  -2   8   8      443.78      469.87     10.27 o 
  -1   8   8      820.28      859.09     14.42 o 
   0   8   8        0.50        2.80      3.38 o 
   1   8   8       35.67       38.72      4.68 o 
   2   8   8      182.83      168.55      6.94 o 
   3   8   8      124.26      116.38      6.18 o 
   4   8   8      551.44      543.19     12.72 o 
   5   8   8      901.61      862.42     17.16 o 
   6   8   8        0.59        4.66      4.16 o 
   7   8   8       28.92       47.97      6.15 o 
   8   8   8       72.40       88.38      7.55 o 
   9   8   8      115.65      104.93     18.74 o 
  10   8   8      166.33      149.85     13.11 o 
  -6   9   8       52.55       27.09     12.80 o 
  -5   9   8      184.41      171.74     17.92 o 
  -4   9   8      688.83      713.53     21.74 o 
  -3   9   8      352.67      361.39     22.15 o 
  -2   9   8      620.88      641.87     13.23 o 
  -1   9   8        8.08       10.86      6.88 o 
   0   9   8        0.17        3.49      3.80 o 
   1   9   8        3.64       10.37      4.12 o 
   2   9   8      787.48      770.19     15.92 o 
   3   9   8       34.25       26.65      4.59 o 
   4   9   8      769.45      731.34     15.71 o 
   5   9   8      142.28      148.49      7.32 o 
   6   9   8      477.19      468.38     12.90 o 
   7   9   8       87.15       82.14      7.08 o 
   8   9   8        3.72       11.63      5.68 o 
   9   9   8       16.53       23.43     14.14 o 
  10   9   8       21.69       17.29     13.05 o 
  -5  10   8       64.26       64.98     16.18 o 
  -4  10   8       97.22       57.95     14.41 o 
  -3  10   8      359.79      343.90     21.03 o 
  -2  10   8      641.30      649.22     18.74 o 
  -1  10   8       18.30       15.69      5.16 o 
   0  10   8      189.29      191.87      8.53 o 
   1  10   8      425.21      431.78     12.12 o 
   2  10   8      388.68      400.26     11.67 o 
   3  10   8      269.96      291.66     12.96 o 
   4  10   8      199.03      203.51      8.67 o 
   5  10   8       75.74       79.42      6.55 o 
   6  10   8        2.18        1.00      4.83 o 
   7  10   8       95.26      111.97      9.87 o 
   8  10   8      168.83      201.06     12.28 o 
   9  10   8      131.72      135.28      9.38 o 
  -4  11   8        3.58       -1.21     13.09 o 
  -2  11   8        4.70       32.54     12.38 o 
  -1  11   8       24.66       19.13      7.14 o 
   0  11   8      253.15      272.93     12.72 o 
   1  11   8      122.69      131.58     11.49 o 
   2  11   8      249.00      253.37     12.32 o 
   3  11   8       94.78      105.87     12.22 o 
   4  11   8        7.92        7.36      5.26 o 
   5  11   8       45.06       43.17      6.30 o 
   6  11   8       18.12       19.17      5.70 o 
   7  11   8      358.85      365.08     12.46 o 
   8  11   8        0.22       24.77     12.03 o 
  -1  12   8      131.06      131.32     16.08 o 
   0  12   8      154.11      131.68     24.76 o 
   1  12   8       55.76       63.25      9.38 o 
   2  12   8       69.05       62.90      8.48 o 
   3  12   8     1079.96     1150.10     28.14 o 
   4  12   8       19.76       32.11      7.56 o 
   5  12   8       67.34       62.87      8.85 o 
   6  12   8      472.10      485.10     17.96 o 
   7  12   8       25.01       29.90      8.34 o 
   0  13   8      101.61      112.56     18.59 o 
   1  13   8      111.14      127.80     41.32 o 
   2  13   8      459.67      470.63     27.96 o 
   3  13   8       26.02       35.07      8.83 o 
   4  13   8        4.30       -3.46      7.77 o 
   5  13   8      191.73      206.32     13.10 o 
  -5 -10   9      248.57      240.76     20.03 o 
  -4 -10   9       15.50       18.23      7.11 o 
  -3 -10   9      115.33      110.44      9.14 o 
  -2 -10   9        2.83        6.50      7.02 o 
  -1 -10   9      314.39      301.85     15.51 o 
   0 -10   9       80.55       63.77      8.99 o 
  -7  -9   9       47.25       68.38      9.76 o 
  -6  -9   9       22.29       14.83     11.36 o 
  -5  -9   9      131.58      107.31     19.00 o 
  -4  -9   9      416.23      440.17     14.00 o 
  -3  -9   9        2.26       -3.40      7.12 o 
  -2  -9   9      200.86      184.34      9.84 o 
  -1  -9   9        5.15        8.39      7.65 o 
   0  -9   9      122.07      120.24      9.34 o 
   1  -9   9        2.55       13.52      6.88 o 
   2  -9   9       17.66       26.38      9.13 o 
  -8  -8   9      109.27      128.59     17.74 o 
  -7  -8   9      275.91      285.06     21.48 o 
  -6  -8   9       37.61       42.12      8.25 o 
  -5  -8   9      457.64      493.24     17.69 o 
  -4  -8   9       40.13       42.27      6.59 o 
  -3  -8   9      217.53      228.17     15.19 o 
  -2  -8   9       49.75       76.94     16.91 o 
  -1  -8   9       36.04       50.09      6.90 o 
   0  -8   9        6.88       -0.66      5.33 o 
   1  -8   9      257.11      241.21     20.62 o 
   2  -8   9      224.76      236.79     10.74 o 
   3  -8   9       72.51       63.67     16.22 o 
   4  -8   9       28.01       31.33     13.83 o 
  -8  -7   9      480.02      483.13     25.68 o 
  -7  -7   9       16.35       24.69      7.51 o 
  -6  -7   9      622.68      670.80     20.97 o 
  -5  -7   9        3.27        1.37      5.20 o 
  -4  -7   9        0.02        4.15      3.96 o 
  -3  -7   9        7.98        7.80      4.74 o 
  -2  -7   9      122.23      138.52      7.86 o 
  -1  -7   9       62.60       55.59      6.25 o 
   0  -7   9      710.05      731.94     16.83 o 
   1  -7   9      274.14      310.62     15.00 o 
   2  -7   9       11.42       23.55      9.18 o 
   3  -7   9       43.92       44.54      8.70 o 
   4  -7   9        6.15       13.75      8.19 o 
   5  -7   9       65.56       74.58     10.85 o 
  -9  -6   9      356.56      337.16     21.86 o 
  -8  -6   9       17.63       19.50      7.73 o 
  -7  -6   9        0.84       -0.27      6.40 o 
  -6  -6   9        7.75       14.06      6.25 o 
  -5  -6   9       19.09       16.03      6.15 o 
  -4  -6   9        1.08        2.72      4.95 o 
  -3  -6   9     1277.03     1232.92     21.87 o 
  -2  -6   9       55.43       53.07      5.46 o 
  -1  -6   9      466.82      465.51     12.23 o 
   0  -6   9      331.17      319.26     10.37 o 
   1  -6   9       17.10       12.44      4.57 o 
   2  -6   9       16.87       16.43      5.05 o 
   3  -6   9      154.88      155.00     21.30 o 
   4  -6   9      129.37      131.35     10.72 o 
   5  -6   9       29.65       28.97     10.49 o 
   6  -6   9      297.09      309.98     15.82 o 
  -9  -5   9       31.52       33.18     11.74 o 
  -8  -5   9       12.04        9.65      6.67 o 
  -7  -5   9      354.39      354.57     14.05 o 
  -6  -5   9      496.75      471.83     16.10 o 
  -5  -5   9       14.13       16.46      5.28 o 
  -4  -5   9     1022.41     1043.13     18.83 o 
  -3  -5   9      599.27      598.32     13.18 o 
  -2  -5   9      130.65      137.21      8.09 o 
  -1  -5   9       91.75      112.19      6.50 o 
   0  -5   9       46.88       51.85      5.14 o 
   1  -5   9        0.23        3.15      3.93 o 
   2  -5   9        6.88        6.70      4.02 o 
   3  -5   9      396.52      381.07     11.49 o 
   4  -5   9      197.12      192.18     11.31 o 
   5  -5   9       46.68       51.71      9.01 o 
   6  -5   9       28.37       33.62      8.35 o 
   7  -5   9        4.07       -1.25      8.81 o 
 -10  -4   9        1.58        7.35     12.15 o 
  -9  -4   9      200.28      218.75     27.59 o 
  -8  -4   9       28.34       21.51      6.51 o 
  -7  -4   9      959.67      953.20     30.31 o 
  -6  -4   9       14.48       14.52      4.25 o 
  -5  -4   9      241.97      236.89      9.12 o 
  -4  -4   9        2.63        7.47      3.98 o 
  -3  -4   9      202.82      224.57      8.66 o 
  -2  -4   9      736.72      675.83     13.68 o 
  -1  -4   9      102.06       99.33      5.60 o 
   0  -4   9       23.07       29.03      4.26 o 
   1  -4   9      598.74      580.03     12.99 o 
   2  -4   9      637.92      607.02     13.67 o 
   3  -4   9       53.51       45.10      5.45 o 
   4  -4   9      330.83      317.67     13.14 o 
   5  -4   9       99.30       89.39      9.06 o 
   6  -4   9      280.53      284.75     13.91 o 
   7  -4   9       53.26       57.97      9.77 o 
   8  -4   9       17.66       37.84     22.56 o 
 -10  -3   9       75.98       86.42     10.48 o 
  -9  -3   9       89.02       91.41     16.09 o 
  -8  -3   9      429.13      450.67     16.77 o 
  -7  -3   9      105.74      113.71      6.95 o 
  -6  -3   9       22.45       20.56      4.55 o 
  -5  -3   9       42.83       45.97      4.95 o 
  -4  -3   9      155.80      148.89      6.45 o 
  -3  -3   9     1622.07     1603.10     25.47 o 
  -2  -3   9     2063.73     2050.99     25.04 o 
  -1  -3   9     2534.09     2468.81     29.17 o 
   0  -3   9      447.89      473.44     10.72 o 
   1  -3   9     1192.57     1158.28     20.65 o 
   2  -3   9       87.74       96.04      5.57 o 
   3  -3   9     1845.28     1825.88     28.09 o 
   4  -3   9       78.45       69.82      5.91 o 
   5  -3   9       28.11       35.45     10.03 o 
   6  -3   9       61.02       78.93      8.57 o 
   7  -3   9      256.66      268.91     13.94 o 
   8  -3   9        2.33        4.66      7.96 o 
 -10  -2   9       28.53       21.88      8.62 o 
  -9  -2   9       91.59       96.46      9.30 o 
  -8  -2   9      116.47      120.29      9.82 o 
  -7  -2   9      171.14      157.31      9.95 o 
  -6  -2   9       59.37       55.30      5.16 o 
  -5  -2   9      879.45      865.70     16.98 o 
  -4  -2   9      579.14      601.53     13.01 o 
  -3  -2   9      381.44      395.55     10.13 o 
  -2  -2   9     1881.38     1865.14     22.73 o 
  -1  -2   9        8.13       10.34      2.73 o 
   0  -2   9      115.47      117.10      4.32 o 
   1  -2   9      706.76      676.34     10.99 o 
   2  -2   9      339.56      340.72      7.53 o 
   3  -2   9       76.77       76.99      4.29 o 
   4  -2   9      907.24      869.12     14.17 o 
   5  -2   9       44.61       62.36     14.94 o 
   6  -2   9      112.39      127.28     21.15 o 
   7  -2   9        1.12        1.32      9.74 o 
   8  -2   9      123.86      126.98     20.49 o 
   9  -2   9      549.19      598.79     21.30 o 
 -10  -1   9       41.57       33.75      9.01 o 
  -9  -1   9        3.55        7.21      6.34 o 
  -8  -1   9      133.32      136.03     10.22 o 
  -7  -1   9       19.65        7.34      5.09 o 
  -6  -1   9      994.09      942.41     18.11 o 
  -5  -1   9      545.16      579.79     13.04 o 
  -4  -1   9      234.96      229.29      7.54 o 
  -3  -1   9       98.56      100.65      5.13 o 
  -2  -1   9     1474.38     1405.67     17.71 o 
  -1  -1   9      595.35      564.64      8.97 o 
   0  -1   9      212.15      197.53      4.99 o 
   1  -1   9      481.91      472.32      8.46 o 
   2  -1   9        3.78        5.49      2.29 o 
   3  -1   9      234.51      242.26      6.39 o 
   4  -1   9      795.59      798.62     13.12 o 
   5  -1   9       59.25       62.80      4.86 o 
   6  -1   9        0.30        4.12      4.17 o 
   7  -1   9      230.21      244.95     10.77 o 
   8  -1   9      727.99      731.67     41.79 o 
   9  -1   9        1.03        6.50     12.30 o 
 -10   0   9       30.22       10.30     10.58 o 
  -9   0   9      142.47      134.21     11.19 o 
  -8   0   9      151.21      128.61     33.30 o 
  -7   0   9      203.03      219.70     11.20 o 
  -6   0   9        1.83        3.24      3.54 o 
  -5   0   9        1.48        3.37      3.80 o 
  -4   0   9        1.41        4.60      2.77 o 
  -3   0   9       81.57       81.52      4.65 o 
  -2   0   9     2541.28     2496.97     35.17 o 
  -1   0   9      169.33      157.91      3.79 o 
   0   0   9     1795.29     1743.32     27.94 o 
   1   0   9      416.37      392.34      7.29 o 
   2   0   9      733.19      701.23     11.00 o 
   3   0   9        5.38       10.79      2.43 o 
   4   0   9     1046.15     1025.63     15.21 o 
   5   0   9       73.85       76.69      4.50 o 
   6   0   9      885.62      894.04     18.88 o 
   7   0   9      786.47      791.25     17.25 o 
   8   0   9      173.89      178.32     11.03 o 
   9   0   9        5.16        8.21      7.59 o 
  10   0   9       69.38       60.92     15.36 o 
 -10   1   9      180.91      161.83     13.00 o 
  -9   1   9       85.06       68.42     20.61 o 
  -8   1   9        1.11        8.71      7.80 o 
  -7   1   9       90.73       76.44      7.91 o 
  -6   1   9        2.67        2.25      4.38 o 
  -5   1   9      436.03      423.51     10.64 o 
  -4   1   9       69.23       62.51      5.58 o 
  -3   1   9     1417.54     1332.27     21.72 o 
  -2   1   9       91.72       94.80      4.98 o 
  -1   1   9     1620.32     1614.45     24.44 o 
   0   1   9     1248.61     1422.72     17.40 o 
   1   1   9      143.13      131.96      5.13 o 
   2   1   9       23.34       30.98      3.61 o 
   3   1   9     2828.33     2898.32     33.18 o 
   4   1   9      107.56       99.30      4.31 o 
   5   1   9     2350.61     2325.99     28.67 o 
   6   1   9       20.32       25.54      5.32 o 
   7   1   9       36.81       48.26      7.01 o 
   8   1   9       58.57       59.58      8.54 o 
   9   1   9      287.08      263.58     13.87 o 
  10   1   9      127.49      129.82     12.33 o 
 -10   2   9       92.01       91.62     11.97 o 
  -9   2   9       53.72       60.07     13.40 o 
  -8   2   9       22.38       44.22     20.70 o 
  -7   2   9      530.51      538.23     30.93 o 
  -6   2   9      626.34      584.58     18.11 o 
  -5   2   9      204.12      198.51      9.49 o 
  -4   2   9      370.03      348.85      9.28 o 
  -3   2   9        0.68        4.34      3.15 o 
  -2   2   9      759.50      768.50     14.38 o 
  -1   2   9       42.90       43.77      3.49 o 
   0   2   9     2139.93     2172.10     24.95 o 
   1   2   9      344.80      344.55      6.38 o 
   2   2   9     1629.68     1567.01     19.37 o 
   3   2   9      932.17      884.67     12.86 o 
   4   2   9      252.17      270.50      6.47 o 
   5   2   9       15.41       14.87      3.79 o 
   6   2   9      309.49      310.25      9.18 o 
   7   2   9        7.76       14.94     10.34 o 
   8   2   9      207.63      215.62     11.74 o 
   9   2   9      286.08      294.41     14.23 o 
  10   2   9       13.73       19.23      8.16 o 
  -9   3   9       15.06       41.55      9.58 o 
  -8   3   9      229.70      229.91     12.85 o 
  -7   3   9      916.40      867.88     24.65 o 
  -6   3   9      191.27      189.15     17.72 o 
  -5   3   9       11.77        5.25     10.22 o 
  -4   3   9       53.85       60.21      4.54 o 
  -3   3   9      236.71      228.44      7.24 o 
  -2   3   9     1069.56     1087.77     18.47 o 
  -1   3   9     4442.49     4269.46     83.19 o 
   0   3   9     1104.70     1171.41     18.75 o 
   1   3   9     1123.15     1286.10     16.39 o 
   2   3   9      811.43      786.09     11.46 o 
   3   3   9      148.42      160.10      4.67 o 
   4   3   9       79.23       83.85      3.88 o 
   5   3   9      546.81      527.08     11.54 o 
   6   3   9        1.79        1.09      3.37 o 
   7   3   9       26.07       30.48      9.00 o 
   8   3   9      578.10      562.70     17.76 o 
   9   3   9       25.07       15.11      7.03 o 
  10   3   9       24.34       26.94      7.72 o 
  -9   4   9       61.84       60.38     10.09 o 
  -8   4   9      118.61      113.08     18.86 o 
  -7   4   9       20.80       24.04      6.99 o 
  -6   4   9        0.23        8.18      7.56 o 
  -5   4   9      150.77      136.22      9.15 o 
  -4   4   9     1259.12     1276.82     21.79 o 
  -3   4   9      350.58      365.71      9.62 o 
  -2   4   9     1478.27     1434.86     22.99 o 
  -1   4   9        6.70        4.85      2.03 o 
   0   4   9     2277.63     2372.28     27.44 o 
   1   4   9      131.44      131.00      5.33 o 
   2   4   9      339.60      336.46      6.75 o 
   3   4   9      628.58      625.50      9.99 o 
   4   4   9     1191.63     1163.51     18.92 o 
   5   4   9     1284.92     1213.71     20.06 o 
   6   4   9       38.58       40.74      4.81 o 
   7   4   9      256.87      253.74      8.79 o 
   8   4   9       66.63       66.39      7.94 o 
   9   4   9        0.78       -3.29      6.62 o 
  10   4   9        4.65       -2.41      7.42 o 
  -9   5   9       11.54       23.00     13.86 o 
  -8   5   9      134.90      160.55     23.62 o 
  -7   5   9      237.83      253.74     13.62 o 
  -6   5   9      123.66      133.59      9.52 o 
  -5   5   9      528.04      565.73     18.04 o 
  -4   5   9      108.66       98.71      5.90 o 
  -3   5   9      235.32      219.62      7.55 o 
  -2   5   9      371.74      359.88      9.50 o 
  -1   5   9      498.84      497.37      9.05 o 
   0   5   9       11.38       10.87      2.31 o 
   1   5   9      225.71      216.68      5.42 o 
   2   5   9     1586.31     1532.52     20.84 o 
   3   5   9      171.88      158.85      6.35 o 
   4   5   9      714.06      664.32     13.26 o 
   5   5   9       96.26       95.12      5.59 o 
   6   5   9        8.36        8.33      3.63 o 
   7   5   9       10.48       11.76      4.16 o 
   8   5   9        2.48        8.43      5.99 o 
   9   5   9        0.16       -4.71      7.97 o 
  10   5   9      582.36      594.36     27.84 o 
  -8   6   9      214.18      221.54     14.51 o 
  -7   6   9        1.06       -1.41      7.29 o 
  -6   6   9      240.93      258.23     13.56 o 
  -5   6   9       35.37       35.14      9.21 o 
  -4   6   9       17.23       18.92     11.61 o 
  -3   6   9       46.90       44.00      4.71 o 
  -2   6   9        7.26        5.88      4.21 o 
  -1   6   9      278.61      283.83      9.09 o 
   0   6   9      952.63      950.27     14.13 o 
   1   6   9     1373.14     1402.53     18.55 o 
   2   6   9       25.74       27.44      3.77 o 
   3   6   9       87.85       88.68      5.08 o 
   4   6   9       23.15       15.42      3.74 o 
   5   6   9     1789.25     1687.10     26.42 o 
   6   6   9       21.33       23.61      4.34 o 
   7   6   9      237.97      245.39      9.17 o 
   8   6   9       61.64       79.24     11.08 o 
   9   6   9      313.71      334.15     14.86 o 
  10   6   9        1.22       -0.38      7.47 o 
  -7   7   9      316.81      289.15     15.73 o 
  -6   7   9      548.21      510.94     18.77 o 
  -5   7   9      162.52      169.84     11.03 o 
  -4   7   9       30.19       18.94      6.04 o 
  -3   7   9      206.22      223.53     12.36 o 
  -2   7   9     1041.87     1061.86     19.63 o 
  -1   7   9       18.62       20.78      3.48 o 
   0   7   9      422.64      391.85      8.45 o 
   1   7   9        2.74        1.57      3.10 o 
   2   7   9        0.12        0.19      3.00 o 
   3   7   9       51.98       53.65      6.06 o 
   4   7   9     2194.07     2083.18     30.77 o 
   5   7   9       26.22       24.40      4.50 o 
   6   7   9      848.17      855.67     17.46 o 
   7   7   9      130.35      139.29      7.59 o 
   8   7   9      136.89      132.44      7.94 o 
   9   7   9       37.08       25.56      7.23 o 
  10   7   9       68.57       74.77     10.91 o 
  -7   8   9       10.04        2.60      8.63 o 
  -6   8   9      104.55      112.59     11.25 o 
  -5   8   9       16.06       28.25      7.37 o 
  -4   8   9      670.12      716.19     24.02 o 
  -3   8   9      274.11      277.91     12.34 o 
  -2   8   9      133.28      129.95      9.85 o 
  -1   8   9       29.65       44.06      6.93 o 
   0   8   9      351.30      356.53      9.90 o 
   1   8   9      724.22      719.47     15.50 o 
   2   8   9      192.08      199.95      8.43 o 
   3   8   9     1235.04     1209.16     20.94 o 
   4   8   9       35.18       32.31      6.80 o 
   5   8   9      301.06      291.86      9.54 o 
   6   8   9      303.68      293.21     10.16 o 
   7   8   9        7.83        7.66      6.38 o 
   8   8   9       58.48       57.31      9.80 o 
   9   8   9      257.87      263.35     15.20 o 
  10   8   9        7.77       13.12     15.49 o 
  -6   9   9       13.71       12.05     10.84 o 
  -5   9   9      265.60      270.57     14.34 o 
  -4   9   9       12.89       28.06     20.06 o 
  -3   9   9       66.14       71.23     19.52 o 
  -2   9   9       19.41       15.25      4.93 o 
  -1   9   9      411.24      417.61     23.31 o 
   0   9   9      638.97      677.24     14.86 o 
   1   9   9      143.02      134.97      6.95 o 
   2   9   9      133.45      136.83      6.82 o 
   3   9   9       14.38        7.20      3.99 o 
   4   9   9       20.57       28.48      4.57 o 
   5   9   9      519.33      492.01     12.84 o 
   6   9   9      513.26      479.01     17.11 o 
   7   9   9      179.35      167.49      8.62 o 
   8   9   9      335.37      374.70     12.59 o 
   9   9   9      122.34      140.23     12.26 o 
  -5  10   9       32.10       21.65     12.97 o 
  -4  10   9       98.51       84.69     15.21 o 
  -3  10   9        4.45       30.33     11.30 o 
  -2  10   9       52.48       79.13      8.44 o 
  -1  10   9      662.30      711.60     20.22 o 
   0  10   9      387.92      381.59     11.48 o 
   1  10   9       40.09       40.67      5.59 o 
   2  10   9       58.42       56.71      5.93 o 
   3  10   9      149.54      146.46      7.80 o 
   4  10   9        1.95       10.92      5.51 o 
   5  10   9      388.13      406.48     12.22 o 
   6  10   9      119.10      140.72      7.95 o 
   7  10   9      249.63      256.00     10.19 o 
   8  10   9      155.42      156.43     10.34 o 
   9  10   9        2.27        6.60      6.81 o 
  -1  11   9       97.80      134.50     14.77 o 
   0  11   9        5.64       -0.56      9.00 o 
   1  11   9       98.11       98.83      9.46 o 
   2  11   9      116.69      122.74      8.08 o 
   3  11   9       46.67       41.40      5.91 o 
   4  11   9      496.78      496.22     13.95 o 
   5  11   9      178.68      190.33      9.10 o 
   6  11   9      130.13      128.25      8.26 o 
   7  11   9        4.39        0.03      5.87 o 
   8  11   9       62.70       65.24      7.98 o 
  -1  12   9      139.91      162.98     17.18 o 
   0  12   9        6.58        4.53     10.41 o 
   1  12   9        1.96       -6.65     10.74 o 
   2  12   9       22.92       21.80     12.03 o 
   3  12   9       96.27       96.37      9.97 o 
   4  12   9      198.07      210.73     22.24 o 
   5  12   9      285.42      277.85     13.64 o 
   6  12   9        4.97       14.64      9.86 o 
   7  12   9       94.43       82.04      8.72 o 
   1  13   9        2.37        1.25      9.07 o 
   2  13   9        3.62       16.31      8.80 o 
   3  13   9       24.03       33.82     10.15 o 
   4  13   9        5.12        6.22      8.48 o 
   5  13   9       64.45       53.69     13.21 o 
  -3 -10  10       29.03       71.90     15.21 o 
  -2 -10  10       16.85       47.25     26.04 o 
  -6  -9  10       94.51      100.70     17.56 o 
  -5  -9  10       46.93       55.81     10.56 o 
  -4  -9  10      114.62       85.83     10.49 o 
  -3  -9  10        2.62       -0.89      7.67 o 
  -2  -9  10       23.37       30.70      6.79 o 
  -1  -9  10       10.10       11.90      6.50 o 
   0  -9  10      139.93      143.61      9.96 o 
   1  -9  10       16.16       34.24     14.74 o 
  -8  -8  10       27.74       32.33     13.91 o 
  -7  -8  10      140.45      167.06     18.53 o 
  -6  -8  10        2.81       20.63      8.68 o 
  -5  -8  10       31.41       35.07     10.40 o 
  -4  -8  10       60.43       68.42     10.62 o 
  -3  -8  10      356.25      351.01     17.44 o 
  -2  -8  10        2.66        1.42      5.49 o 
  -1  -8  10      498.90      503.34     14.67 o 
   0  -8  10        5.96        6.46      6.08 o 
   1  -8  10      178.87      188.73     10.03 o 
   2  -8  10        1.64       -3.58      7.81 o 
   3  -8  10       69.26       72.59     11.15 o 
  -8  -7  10       20.95       39.95     12.44 o 
  -7  -7  10       75.72       88.45     10.29 o 
  -6  -7  10       69.23       79.57      9.56 o 
  -5  -7  10       52.13       59.57      8.81 o 
  -4  -7  10      988.62      966.76     32.58 o 
  -3  -7  10       30.95       17.27      5.02 o 
  -2  -7  10      187.43      202.94      8.89 o 
  -1  -7  10      118.90      103.81      7.59 o 
   0  -7  10      135.75      138.36      8.14 o 
   1  -7  10       73.95       79.32     19.80 o 
   2  -7  10      336.52      337.33     14.75 o 
   3  -7  10       19.37       16.97      7.95 o 
   4  -7  10      111.46      117.78     11.85 o 
  -9  -6  10        1.69        6.18     12.56 o 
  -8  -6  10       25.72       30.49      7.83 o 
  -7  -6  10      239.71      258.58     13.28 o 
  -6  -6  10       83.09       84.67     11.03 o 
  -5  -6  10     1198.18     1196.60     34.14 o 
  -4  -6  10       10.01        6.49      5.85 o 
  -3  -6  10      137.41      131.16      9.56 o 
  -2  -6  10      330.97      301.54     10.24 o 
  -1  -6  10       76.86       91.27      6.69 o 
   0  -6  10        2.07       13.54      4.81 o 
   1  -6  10      612.71      599.75     14.92 o 
   2  -6  10      323.93      314.57     12.98 o 
   3  -6  10      198.75      209.61     12.18 o 
   4  -6  10      171.74      194.35     12.61 o 
   5  -6  10       11.91        1.11      8.46 o 
  -9  -5  10      277.40      249.46     20.03 o 
  -8  -5  10      338.41      361.87     15.07 o 
  -7  -5  10        1.30       12.65      8.94 o 
  -6  -5  10      129.43      137.77      9.77 o 
  -5  -5  10      301.68      273.56     12.19 o 
  -4  -5  10       12.57       14.58      7.65 o 
  -3  -5  10      288.57      255.83     11.66 o 
  -2  -5  10       57.93       81.05     12.09 o 
  -1  -5  10        8.64        8.90      4.22 o 
   0  -5  10     1977.56     1795.59     32.27 o 
   1  -5  10      433.47      436.14     12.05 o 
   2  -5  10       12.99       10.91      4.60 o 
   3  -5  10      103.09       93.81      7.11 o 
   4  -5  10       83.06       75.52      8.76 o 
   5  -5  10      142.84      133.33     11.39 o 
   6  -5  10       85.40       87.98     11.00 o 
 -10  -4  10        1.23       -1.53     12.59 o 
  -9  -4  10       57.43       61.64     10.09 o 
  -8  -4  10        2.52       18.77     10.18 o 
  -7  -4  10        5.93        4.31      4.88 o 
  -6  -4  10      232.19      232.22     14.30 o 
  -5  -4  10      146.84      140.33      8.75 o 
  -4  -4  10       87.52       89.21     16.31 o 
  -3  -4  10     1719.13     1693.37     34.72 o 
  -2  -4  10      557.15      568.93     12.63 o 
  -1  -4  10      149.20      148.37      6.79 o 
   0  -4  10      287.55      296.19      9.17 o 
   1  -4  10       52.42       59.04      6.90 o 
   2  -4  10      156.27      171.31      7.49 o 
   3  -4  10     1440.88     1356.63     23.84 o 
   4  -4  10      231.79      266.16     20.36 o 
   5  -4  10       54.43       78.34      8.82 o 
   6  -4  10      546.83      544.57     21.34 o 
   7  -4  10        6.75        8.20     12.56 o 
 -10  -3  10        0.67       11.48      8.37 o 
  -9  -3  10        0.45        1.92      7.45 o 
  -8  -3  10      133.69      128.63     10.53 o 
  -7  -3  10      129.03      123.39      7.70 o 
  -6  -3  10     1282.00     1260.44     23.11 o 
  -5  -3  10       87.61       96.09      6.88 o 
  -4  -3  10     1533.79     1492.24     25.01 o 
  -3  -3  10      512.70      525.60     12.25 o 
  -2  -3  10        0.40        1.03      5.35 o 
  -1  -3  10       30.51       22.12      3.79 o 
   0  -3  10       39.67       36.15      4.49 o 
   1  -3  10        3.10       13.72      5.52 o 
   2  -3  10     2929.27     2872.44     40.12 o 
   3  -3  10      278.32      298.27     11.73 o 
   4  -3  10      228.70      214.99      8.61 o 
   5  -3  10      696.52      675.28     19.68 o 
   6  -3  10      116.10      135.08     12.94 o 
   7  -3  10      175.81      185.51     12.32 o 
   8  -3  10        0.16        0.13      8.43 o 
 -10  -2  10        2.86        4.44      8.25 o 
  -9  -2  10       65.06       60.58     13.09 o 
  -8  -2  10       54.49       63.02     10.96 o 
  -7  -2  10      469.54      487.30     30.89 o 
  -6  -2  10       88.85       82.87      5.94 o 
  -5  -2  10      673.29      677.03     14.83 o 
  -4  -2  10       19.57       20.90      3.86 o 
  -3  -2  10      167.69      169.16      6.61 o 
  -2  -2  10       14.07       25.25      3.91 o 
  -1  -2  10     1261.29     1226.38     23.77 o 
   0  -2  10      774.76      744.42     11.81 o 
   1  -2  10      897.86      905.84     13.76 o 
   2  -2  10      211.11      212.81      6.24 o 
   3  -2  10       44.87       38.62      4.70 o 
   4  -2  10       30.27       35.08      4.96 o 
   5  -2  10        2.59        9.05      5.65 o 
   6  -2  10      257.00      276.92     12.69 o 
   7  -2  10       35.22       39.91     18.67 o 
   8  -2  10      190.91      189.20     12.99 o 
 -10  -1  10      135.17      117.01     11.58 o 
  -9  -1  10       23.56       12.12      7.11 o 
  -8  -1  10      478.84      469.40     17.77 o 
  -7  -1  10        2.44        1.23      5.14 o 
  -6  -1  10       85.62       78.60      9.37 o 
  -5  -1  10        0.39        5.82      3.45 o 
  -4  -1  10      122.32      127.66      8.37 o 
  -3  -1  10      906.15      934.69     18.33 o 
  -2  -1  10      810.84      790.17     15.19 o 
  -1  -1  10     1340.29     1316.61     17.11 o 
   0  -1  10      332.99      344.64      7.06 o 
   1  -1  10      929.88      912.19     18.90 o 
   2  -1  10       88.09       89.57      4.31 o 
   3  -1  10       14.65       11.58      2.93 o 
   4  -1  10        7.08        2.64      3.08 o 
   5  -1  10     1392.06     1423.28     20.55 o 
   6  -1  10        3.84        1.79      4.36 o 
   7  -1  10     1081.95     1085.20     26.60 o 
   8  -1  10      202.58      222.28     12.63 o 
   9  -1  10       20.82       29.77     13.97 o 
 -10   0  10        0.32        8.06      8.47 o 
  -9   0  10        0.14       15.29      7.34 o 
  -8   0  10        0.63        4.65      6.54 o 
  -7   0  10      297.74      301.75     13.53 o 
  -6   0  10       75.50       71.83      5.81 o 
  -5   0  10      993.97      965.00     18.37 o 
  -4   0  10       41.28       38.38      4.26 o 
  -3   0  10      364.27      353.80     12.38 o 
  -2   0  10      381.80      367.19      9.48 o 
  -1   0  10     1137.18     1104.32     18.87 o 
   0   0  10        5.98        6.16      2.16 o 
   1   0  10     1703.18     1631.42     20.42 o 
   2   0  10      142.96      126.46      4.63 o 
   3   0  10        4.57        6.25      2.53 o 
   4   0  10     1174.82     1138.51     32.90 o 
   5   0  10       35.54       35.48      4.07 o 
   6   0  10      244.34      243.88      8.96 o 
   7   0  10      564.52      598.91     14.92 o 
   8   0  10       21.02       10.02      6.98 o 
   9   0  10       13.81       14.89      8.27 o 
 -10   1  10        0.07       -1.44     10.65 o 
  -9   1  10        0.25       -6.68      6.68 o 
  -8   1  10     1171.91     1186.27     30.78 o 
  -7   1  10       24.05       29.67     15.47 o 
  -6   1  10       40.67       51.29      6.96 o 
  -5   1  10     1221.63     1159.96     20.84 o 
  -4   1  10      481.52      486.09     11.65 o 
  -3   1  10        3.86        3.06      2.86 o 
  -2   1  10      730.30      758.45     14.72 o 
  -1   1  10      681.14      683.61     13.53 o 
   0   1  10       21.11       31.29      2.54 o 
   1   1  10     2495.75     2420.55     28.05 o 
   2   1  10       58.83       62.28      3.52 o 
   3   1  10      682.17      671.65     11.12 o 
   4   1  10        8.42       12.15      2.81 o 
   5   1  10      172.35      163.84      5.87 o 
   6   1  10        1.36        5.85      4.60 o 
   7   1  10       82.98       99.82      8.75 o 
   8   1  10      132.54      117.62      9.87 o 
   9   1  10      365.54      352.77     21.93 o 
  10   1  10        7.98        1.31      8.77 o 
  -9   2  10      264.76      277.98     25.15 o 
  -8   2  10       52.16       59.03     14.41 o 
  -7   2  10      233.66      233.56     12.51 o 
  -6   2  10      675.88      620.21     31.42 o 
  -5   2  10        0.78       12.32      3.67 o 
  -4   2  10      195.66      181.20      6.95 o 
  -3   2  10      409.22      403.84     14.67 o 
  -2   2  10     2872.08     2840.93     39.92 o 
  -1   2  10       30.01       24.14      3.31 o 
   0   2  10     1641.79     1558.16     29.99 o 
   1   2  10      122.32      139.17      4.54 o 
   2   2  10       26.75       33.43      3.19 o 
   3   2  10      326.28      344.21      7.31 o 
   4   2  10     1556.73     1485.70     19.83 o 
   5   2  10        3.67        3.67      3.05 o 
   6   2  10     1649.08     1597.44     25.37 o 
   7   2  10       75.60       76.48      8.07 o 
   8   2  10      101.58       93.29      9.43 o 
   9   2  10        0.41       -5.92      7.19 o 
  10   2  10        7.50       26.78      9.03 o 
  -9   3  10       63.09       64.74     10.64 o 
  -8   3  10       38.76       39.88      8.10 o 
  -7   3  10      163.49      140.42     10.45 o 
  -6   3  10       46.08       60.92      7.79 o 
  -5   3  10      411.38      405.36     36.42 o 
  -4   3  10       96.74      101.23      5.65 o 
  -3   3  10      914.23      904.27     18.94 o 
  -2   3  10       25.30       29.20      3.85 o 
  -1   3  10     1951.54     2050.53     30.43 o 
   0   3  10     1693.38     1741.76     30.24 o 
   1   3  10      451.96      453.94      8.05 o 
   2   3  10      434.53      532.74      9.59 o 
   3   3  10     5461.11     5431.13     58.15 o 
   4   3  10     1534.89     1482.58     34.85 o 
   5   3  10       22.60       21.92      4.41 o 
   6   3  10        2.09        8.11      3.82 o 
   7   3  10      191.21      170.87      9.86 o 
   8   3  10        0.09       13.07      6.45 o 
   9   3  10       74.41       73.72     10.03 o 
  10   3  10       23.07       31.15      9.37 o 
  -9   4  10       13.29       26.75     15.22 o 
  -8   4  10      106.42      101.03     10.03 o 
  -7   4  10      896.11      842.32     24.83 o 
  -6   4  10      226.98      221.81     11.82 o 
  -5   4  10      207.22      205.44     10.67 o 
  -4   4  10      413.90      411.14     11.30 o 
  -3   4  10        1.02        6.54      3.80 o 
  -2   4  10      120.72      132.72     10.75 o 
  -1   4  10     2380.38     2317.85     33.76 o 
   0   4  10     1278.53     1204.85     30.45 o 
   1   4  10       24.08       24.28      2.62 o 
   2   4  10     3022.67     2935.73     47.82 o 
   3   4  10      327.28      344.51      7.15 o 
   4   4  10        0.03        0.87      3.07 o 
   5   4  10      717.31      678.94     13.90 o 
   6   4  10      227.44      224.52      8.15 o 
   7   4  10        1.78        9.89      5.52 o 
   8   4  10       29.16       38.60      7.25 o 
   9   4  10      479.90      510.31     18.38 o 
  10   4  10       33.81       35.10      8.47 o 
  -8   5  10      195.94      253.69     14.72 o 
  -7   5  10      166.04      184.29     11.97 o 
  -6   5  10      561.45      537.07     18.67 o 
  -5   5  10      164.15      167.27     13.30 o 
  -4   5  10       24.56       35.80      8.38 o 
  -3   5  10       84.18       96.03      6.94 o 
  -2   5  10      764.58      712.06     15.07 o 
  -1   5  10     1260.00     1242.01     29.42 o 
   0   5  10      371.10      370.63      9.46 o 
   1   5  10      727.04      723.77     11.28 o 
   2   5  10        4.18        6.65      3.18 o 
   3   5  10      841.23      842.86     15.48 o 
   4   5  10      448.41      436.89     18.07 o 
   5   5  10     1097.59     1096.99     19.28 o 
   6   5  10      364.22      394.76     10.86 o 
   7   5  10        4.72        1.86      5.91 o 
   8   5  10      355.18      372.19     17.94 o 
   9   5  10       47.18       61.55      8.90 o 
  10   5  10        6.92       10.30     11.53 o 
  -8   6  10      139.29      120.78     12.60 o 
  -7   6  10      274.76      298.90     15.25 o 
  -6   6  10       17.12       15.71     13.18 o 
  -5   6  10       34.73       42.00      9.31 o 
  -4   6  10      198.70      199.37     10.50 o 
  -3   6  10       31.46       28.15      4.58 o 
  -2   6  10      129.11      147.96      7.75 o 
  -1   6  10       16.64       26.32      3.93 o 
   0   6  10      421.47      402.40     10.15 o 
   1   6  10       49.08       50.88      3.49 o 
   2   6  10      302.07      295.34      8.25 o 
   3   6  10       39.84       42.65      4.33 o 
   4   6  10      721.56      723.55     14.80 o 
   5   6  10     2755.24     2639.81     37.42 o 
   6   6  10       62.87       62.17      5.64 o 
   7   6  10      364.18      361.81     11.16 o 
   8   6  10        0.82       -3.09      6.37 o 
   9   6  10      188.75      208.39     12.84 o 
  10   6  10       46.76       41.64     16.27 o 
  -7   7  10      267.76      283.59     15.53 o 
  -6   7  10      145.26      155.79     11.94 o 
  -5   7  10      437.80      492.71     18.01 o 
  -4   7  10      147.77      156.69     13.65 o 
  -3   7  10      109.59      116.71      6.95 o 
  -2   7  10      142.23      146.21      7.15 o 
  -1   7  10       33.63       37.03      4.98 o 
   0   7  10       10.23       12.00      5.62 o 
   1   7  10      709.69      690.12     13.89 o 
   2   7  10       27.58       32.92      4.22 o 
   3   7  10      327.92      313.42     10.46 o 
   4   7  10     2026.35     1968.10     29.73 o 
   5   7  10      691.98      690.16     15.07 o 
   6   7  10        0.06        3.20      4.75 o 
   7   7  10      455.28      447.22     12.68 o 
   8   7  10      234.38      240.69      9.79 o 
   9   7  10       13.05       14.17      7.90 o 
  10   7  10      435.95      438.30     32.14 o 
  -6   8  10      191.62      211.77     13.75 o 
  -5   8  10      270.66      260.46     14.03 o 
  -4   8  10       32.88       24.29      6.69 o 
  -3   8  10      264.13      276.41     12.95 o 
  -2   8  10      349.57      361.10     11.04 o 
  -1   8  10      289.91      277.24      9.31 o 
   0   8  10      196.10      239.20     10.87 o 
   1   8  10       97.43       89.43      8.32 o 
   2   8  10       93.59       81.19      5.65 o 
   3   8  10      138.88      128.97      6.66 o 
   4   8  10      234.88      230.55      8.60 o 
   5   8  10      357.42      341.47     12.16 o 
   6   8  10       62.50       85.33      6.68 o 
   7   8  10      242.18      262.70     10.59 o 
   8   8  10       23.59       12.25      8.61 o 
   9   8  10      184.01      189.94     13.86 o 
  10   8  10       41.12       26.83     18.12 o 
  -5   9  10        9.74       30.72     17.22 o 
  -4   9  10       34.39       19.97      7.77 o 
  -3   9  10      423.24      433.07     16.52 o 
  -2   9  10       58.32       60.32     15.25 o 
  -1   9  10      565.23      578.11     17.68 o 
   0   9  10      106.53       97.82     17.11 o 
   1   9  10       99.63       93.21      7.24 o 
   2   9  10      203.11      198.53      8.17 o 
   3   9  10       16.41       26.02      4.76 o 
   4   9  10      345.81      350.61     10.84 o 
   5   9  10      153.56      133.78      7.42 o 
   6   9  10      271.34      257.51      9.76 o 
   7   9  10       16.09        6.74      5.26 o 
   8   9  10       25.51       34.39      6.54 o 
   9   9  10      114.56      100.12     18.49 o 
  -4  10  10      350.22      377.73     24.92 o 
  -3  10  10      110.17      108.73     15.15 o 
  -2  10  10       85.20       97.73      9.37 o 
  -1  10  10       29.87       23.61      8.35 o 
   0  10  10      376.31      391.97     14.81 o 
   1  10  10      150.05      162.23      8.07 o 
   2  10  10      171.27      168.78      8.11 o 
   3  10  10      201.40      205.01      8.75 o 
   4  10  10       57.00       57.21      6.35 o 
   5  10  10      100.76      108.21      7.90 o 
   6  10  10       48.09       35.70      5.73 o 
   7  10  10       86.57       75.66      7.53 o 
   8  10  10       27.83       41.46      7.09 o 
   9  10  10      155.92      147.82     10.80 o 
   0  11  10       88.22       88.52      9.38 o 
   1  11  10       26.73       18.75      7.99 o 
   2  11  10      284.96      289.98     17.24 o 
   3  11  10       14.14       17.02      5.36 o 
   4  11  10        3.02        6.45      5.42 o 
   5  11  10        3.11        5.54      5.47 o 
   6  11  10      115.80      120.12      8.34 o 
   7  11  10        9.25       15.34      6.19 o 
   8  11  10       45.30       38.18      7.52 o 
  -1  12  10      105.82       91.28     15.59 o 
   0  12  10       26.03       23.62     12.06 o 
   1  12  10      180.49      195.51     17.42 o 
   2  12  10        5.20        7.00      7.28 o 
   3  12  10       70.74       81.63      9.61 o 
   4  12  10       15.20        3.50     11.37 o 
   5  12  10      284.67      288.06     11.76 o 
   6  12  10        3.91       14.26      6.67 o 
   7  12  10       42.95       45.54      8.15 o 
   1  13  10        0.99        9.65     12.30 o 
   2  13  10      159.32      138.82     17.56 o 
   3  13  10       92.74       96.21     13.27 o 
   4  13  10       51.11       57.81     15.21 o 
  -5  -9  11       70.40       70.13     10.73 o 
  -4  -9  11       18.62       46.24     29.98 o 
  -3  -9  11       37.62       22.91      9.06 o 
  -2  -9  11       49.67       43.13      9.88 o 
  -1  -9  11      104.77       98.21     11.52 o 
   0  -9  11      301.79      320.36     13.35 o 
  -7  -8  11        5.90        5.52     15.75 o 
  -6  -8  11      288.75      321.05     15.90 o 
  -5  -8  11       79.31      101.59     10.96 o 
  -4  -8  11      330.53      338.50     15.88 o 
  -3  -8  11      301.87      363.73     16.97 o 
  -2  -8  11        2.74       16.39      6.83 o 
  -1  -8  11       14.46       19.41     10.19 o 
   0  -8  11       51.01       60.59     12.68 o 
   1  -8  11       63.44       81.16      8.75 o 
   2  -8  11      112.88       93.58     11.76 o 
  -8  -7  11       77.29       73.93     11.65 o 
  -7  -7  11      140.79      164.42     12.18 o 
  -6  -7  11      173.80      170.96     16.83 o 
  -5  -7  11      110.35      106.37     10.18 o 
  -4  -7  11       62.78       66.65      8.52 o 
  -3  -7  11        4.89       12.26      6.96 o 
  -2  -7  11      151.99      165.51     10.66 o 
  -1  -7  11      110.07       97.81      7.65 o 
   0  -7  11      582.88      555.33     17.90 o 
   1  -7  11       54.95       72.26      7.70 o 
   2  -7  11      194.20      185.53      9.75 o 
   3  -7  11       10.95       12.55      7.73 o 
   4  -7  11       34.54       26.09     13.62 o 
  -8  -6  11      146.03      157.89     12.51 o 
  -7  -6  11       51.54       52.13      9.36 o 
  -6  -6  11       30.00       18.53      9.46 o 
  -5  -6  11       49.14       51.59      7.82 o 
  -4  -6  11      145.58      149.27     10.66 o 
  -3  -6  11      129.72      143.00     10.13 o 
  -2  -6  11       41.14       34.01     13.94 o 
  -1  -6  11      401.61      416.78     15.78 o 
   0  -6  11        6.48        1.17      4.67 o 
   1  -6  11      303.55      269.29     11.63 o 
   2  -6  11      123.76      119.63      8.20 o 
   3  -6  11        7.27        8.36      7.35 o 
   4  -6  11        0.05       -4.87      8.00 o 
   5  -6  11      180.98      218.21     23.65 o 
  -9  -5  11       51.35       31.57     13.00 o 
  -8  -5  11       40.29       46.18      9.06 o 
  -7  -5  11       56.51       62.96      8.98 o 
  -6  -5  11      290.32      278.36     13.00 o 
  -5  -5  11       30.11       36.77      6.59 o 
  -4  -5  11      147.80      176.32     10.36 o 
  -3  -5  11      154.60      128.21     10.96 o 
  -2  -5  11      225.02      237.12     12.31 o 
  -1  -5  11        7.89       11.64      5.36 o 
   0  -5  11       54.75       67.53     13.96 o 
   1  -5  11       12.17       18.58      4.66 o 
   2  -5  11      155.61      174.66     11.51 o 
   3  -5  11      220.84      207.64      9.36 o 
   4  -5  11      260.34      246.38     13.30 o 
   5  -5  11      212.41      198.75     13.32 o 
   6  -5  11       72.61       66.93     13.69 o 
  -9  -4  11        4.78       19.06     11.68 o 
  -8  -4  11      452.29      446.83     24.98 o 
  -7  -4  11      767.87      762.57     37.77 o 
  -6  -4  11       24.15       18.96      6.13 o 
  -5  -4  11      466.10      492.25     20.96 o 
  -4  -4  11      166.10      160.12      9.24 o 
  -3  -4  11       37.90       22.99     17.18 o 
  -2  -4  11       75.77       74.79      7.17 o 
  -1  -4  11      157.30      155.30      9.38 o 
   0  -4  11      132.08      132.36      8.03 o 
   1  -4  11      443.46      441.62     11.78 o 
   2  -4  11      177.15      175.84      7.90 o 
   3  -4  11      165.53      167.75     11.84 o 
   4  -4  11      207.79      208.49     11.85 o 
   5  -4  11        2.47        6.11      7.17 o 
   6  -4  11        7.35       11.47     12.18 o 
   7  -4  11       57.68       69.03     11.30 o 
 -10  -3  11       38.73       22.71     13.03 o 
  -9  -3  11       64.54       52.38     10.13 o 
  -8  -3  11       23.49       37.25      8.72 o 
  -7  -3  11       31.56       51.40      6.40 o 
  -6  -3  11      533.15      517.67     13.61 o 
  -5  -3  11        1.13        3.62      4.24 o 
  -4  -3  11        4.29        3.48      4.48 o 
  -3  -3  11      187.84      188.13     11.02 o 
  -2  -3  11     3838.69     3659.20     63.28 o 
  -1  -3  11      726.97      727.81     19.42 o 
   0  -3  11        1.64        8.78      3.70 o 
   1  -3  11        2.20        0.68      3.49 o 
   2  -3  11       19.73       20.48      4.42 o 
   3  -3  11      639.59      616.77     14.32 o 
   4  -3  11       51.50       60.91      6.31 o 
   5  -3  11       51.75       57.28      8.24 o 
   6  -3  11      102.50       94.92     10.35 o 
   7  -3  11      122.70      141.12     14.15 o 
 -10  -2  11       80.71       58.39     36.46 o 
  -9  -2  11       29.74       42.48     12.47 o 
  -8  -2  11       42.42       42.33      8.44 o 
  -7  -2  11        0.25        6.63      4.80 o 
  -6  -2  11       16.31       15.28      6.75 o 
  -5  -2  11      434.91      429.48     11.75 o 
  -4  -2  11      263.02      256.19      8.73 o 
  -3  -2  11     2433.54     2298.35     34.57 o 
  -2  -2  11      763.42      719.15     15.97 o 
  -1  -2  11       17.55       22.08      3.57 o 
   0  -2  11      223.28      223.23      7.64 o 
   1  -2  11      117.91      117.14      8.09 o 
   2  -2  11     2369.58     2305.15     48.70 o 
   3  -2  11      815.33      869.88     16.96 o 
   4  -2  11      485.26      487.25     12.53 o 
   5  -2  11      114.43      112.30      9.18 o 
   6  -2  11      192.47      183.74     17.52 o 
   7  -2  11       13.10       19.86     14.74 o 
   8  -2  11       94.07      106.12     12.36 o 
 -10  -1  11       21.78       10.30      9.05 o 
  -9  -1  11       30.34       32.96      8.19 o 
  -8  -1  11       20.71       31.32     14.91 o 
  -7  -1  11       71.28       90.19      8.61 o 
  -6  -1  11      799.06      785.36     17.07 o 
  -5  -1  11        1.66        0.89      4.28 o 
  -4  -1  11      500.42      504.65     12.44 o 
  -3  -1  11       33.74       32.23      4.66 o 
  -2  -1  11      304.84      318.37      9.72 o 
  -1  -1  11      431.87      436.36     10.78 o 
   0  -1  11     1660.49     1587.36     25.39 o 
   1  -1  11     1286.66     1260.94     19.57 o 
   2  -1  11     2151.75     2104.73     26.41 o 
   3  -1  11      906.18      885.16     14.39 o 
   4  -1  11      379.76      352.35      8.69 o 
   5  -1  11       20.53       27.13      6.23 o 
   6  -1  11        2.45       13.97      8.28 o 
   7  -1  11        7.93        7.09      7.16 o 
   8  -1  11        6.56        3.12     11.83 o 
 -10   0  11       36.60       52.51     13.39 o 
  -9   0  11      180.01      195.44     19.39 o 
  -8   0  11       22.60       33.29     20.08 o 
  -7   0  11      729.28      728.87     39.29 o 
  -6   0  11       22.83       19.37      4.53 o 
  -5   0  11      177.47      168.09      7.47 o 
  -4   0  11       33.96       28.56      4.42 o 
  -3   0  11       40.20       38.81      4.41 o 
  -2   0  11       12.67       13.49      3.29 o 
  -1   0  11      826.91      784.26     15.37 o 
   0   0  11     1031.11     1024.81     19.02 o 
   1   0  11        0.47        3.89      2.38 o 
   2   0  11     1023.49      991.57     14.72 o 
   3   0  11      142.12      161.47      5.71 o 
   4   0  11      207.91      218.56      6.82 o 
   5   0  11      127.44      140.11      6.06 o 
   6   0  11      158.59      175.46      8.18 o 
   7   0  11      481.12      457.52     30.11 o 
   8   0  11      471.81      461.44     43.98 o 
   9   0  11       16.87        6.80     12.89 o 
  -9   1  11       15.58       20.19     12.96 o 
  -8   1  11        2.80       17.42      6.79 o 
  -7   1  11        2.67       -3.45      5.52 o 
  -6   1  11       69.04       70.81      7.67 o 
  -5   1  11        6.25        4.10      3.70 o 
  -4   1  11      785.24      759.56     15.78 o 
  -3   1  11      129.99      130.85      6.17 o 
  -2   1  11      195.57      191.22      7.10 o 
  -1   1  11       92.40       75.33      4.83 o 
   0   1  11      254.19      262.58     11.32 o 
   1   1  11       22.86       25.76      5.13 o 
   2   1  11      868.68      889.48     13.42 o 
   3   1  11      714.35      707.51     11.88 o 
   4   1  11       33.28       24.40      3.54 o 
   5   1  11     1144.55     1139.76     26.55 o 
   6   1  11      467.86      495.03     12.73 o 
   7   1  11      707.85      734.53     20.65 o 
   8   1  11       75.62       67.27      9.45 o 
   9   1  11      123.07      117.97     18.18 o 
  -9   2  11        1.16        2.83      7.87 o 
  -8   2  11       63.79       37.88      8.20 o 
  -7   2  11      285.17      305.90     33.20 o 
  -6   2  11      419.53      396.91     15.46 o 
  -5   2  11      448.15      447.55     11.76 o 
  -4   2  11      114.83      101.38      5.84 o 
  -3   2  11      205.13      212.40      7.54 o 
  -2   2  11      685.88      698.56     14.39 o 
  -1   2  11      208.04      198.24      7.15 o 
   0   2  11      411.71      426.42     11.63 o 
   1   2  11        2.22        2.40      2.77 o 
   2   2  11     2800.38     2744.12     31.84 o 
   3   2  11       79.94       79.41      4.24 o 
   4   2  11      516.45      505.07      9.85 o 
   5   2  11      278.83      283.27     12.93 o 
   6   2  11       98.05       86.42      6.16 o 
   7   2  11        3.24        7.00      8.50 o 
   8   2  11      834.76      861.87     23.46 o 
   9   2  11        0.93       -7.30     10.47 o 
  -9   3  11        0.21       -0.05      7.84 o 
  -8   3  11      255.60      272.03     14.82 o 
  -7   3  11      136.47      140.07     16.09 o 
  -6   3  11      215.15      207.62     17.00 o 
  -5   3  11      344.54      314.07     23.40 o 
  -4   3  11      222.23      236.45      8.35 o 
  -3   3  11        1.28        0.14      3.80 o 
  -2   3  11       20.58       24.78      5.81 o 
  -1   3  11     2149.94     2118.82     35.05 o 
   0   3  11      434.94      432.36     10.51 o 
   1   3  11     3383.13     3320.78     55.78 o 
   2   3  11      279.54      305.53      6.77 o 
   3   3  11      302.36      296.49      6.94 o 
   4   3  11       23.55       19.99      3.92 o 
   5   3  11      587.13      609.26     13.25 o 
   6   3  11       18.84       19.43      4.35 o 
   7   3  11     1270.05     1179.76     27.05 o 
   8   3  11       71.75       77.46     15.00 o 
   9   3  11      181.52      206.69     13.04 o 
  10   3  11       50.90       43.11     11.72 o 
  -8   4  11      159.21      154.58     12.45 o 
  -7   4  11      155.65      129.44     18.36 o 
  -6   4  11      351.31      335.70     14.68 o 
  -5   4  11      301.93      299.94     13.25 o 
  -4   4  11      173.92      196.84      7.66 o 
  -3   4  11      110.96      106.66      5.95 o 
  -2   4  11      842.32      797.83     15.95 o 
  -1   4  11      397.64      439.44     12.42 o 
   0   4  11      582.37      572.24     13.49 o 
   1   4  11       98.45      119.85      6.09 o 
   2   4  11       90.64       95.34      4.44 o 
   3   4  11      646.62      654.99     13.03 o 
   4   4  11     2294.49     2241.62     32.05 o 
   5   4  11      938.75      933.99     17.33 o 
   6   4  11      217.54      219.97      8.39 o 
   7   4  11       12.99       22.31      7.44 o 
   8   4  11        7.98       22.71      7.08 o 
   9   4  11       16.70        4.38      7.54 o 
  10   4  11        3.67        4.17      8.19 o 
  -8   5  11        1.90        7.64      8.58 o 
  -7   5  11        2.93       10.51      9.46 o 
  -6   5  11      622.32      624.00     20.76 o 
  -5   5  11      121.23      119.87      9.52 o 
  -4   5  11        6.50        4.93      4.36 o 
  -3   5  11      847.29      817.58     27.75 o 
  -2   5  11      135.68      132.03      8.53 o 
  -1   5  11     1443.72     1459.02     24.30 o 
   0   5  11      448.58      443.55     10.94 o 
   1   5  11      294.35      268.96      8.22 o 
   2   5  11      764.04      753.95     13.97 o 
   3   5  11      617.03      580.07     13.05 o 
   4   5  11        4.65        5.61      3.38 o 
   5   5  11      193.09      201.56      7.76 o 
   6   5  11      958.21      955.44     18.55 o 
   7   5  11        1.83       -3.65      4.33 o 
   8   5  11       75.50       77.40      9.56 o 
   9   5  11      430.59      453.53     17.68 o 
  10   5  11      241.92      288.63     15.46 o 
  -8   6  11      476.01      430.27     27.21 o 
  -7   6  11      169.11      171.04     12.12 o 
  -6   6  11      272.55      266.97     14.08 o 
  -5   6  11      250.16      253.85     12.74 o 
  -4   6  11      238.69      243.99     12.00 o 
  -3   6  11       74.74       69.87      5.96 o 
  -2   6  11     1294.68     1275.57     38.81 o 
  -1   6  11      984.64      939.74     33.15 o 
   0   6  11     1243.96     1280.80     22.10 o 
   1   6  11        0.87        3.41      4.16 o 
   2   6  11       11.10        9.99      3.39 o 
   3   6  11       99.87      100.05      5.57 o 
   4   6  11       10.62        9.29      5.82 o 
   5   6  11      138.92      126.53     11.82 o 
   6   6  11      562.37      538.10     13.35 o 
   7   6  11       20.78       18.29      5.33 o 
   8   6  11      274.03      265.73     17.75 o 
   9   6  11      362.37      386.51     16.75 o 
  10   6  11        0.54        0.29     11.65 o 
  -7   7  11      420.05      405.69     18.80 o 
  -6   7  11      161.15      151.87     19.14 o 
  -5   7  11       68.13       80.66      8.94 o 
  -4   7  11      386.18      402.23     15.63 o 
  -3   7  11      689.52      704.01     16.09 o 
  -2   7  11       25.90       31.38      4.88 o 
  -1   7  11     1013.07      995.36     31.19 o 
   0   7  11      185.78      196.29      9.64 o 
   1   7  11      194.80      198.76      9.66 o 
   2   7  11       58.60       56.06      7.24 o 
   3   7  11        7.89        5.33      3.59 o 
   4   7  11      789.24      736.71     15.31 o 
   5   7  11      358.15      360.46     12.10 o 
   6   7  11      188.85      163.65      8.63 o 
   7   7  11       28.15       29.00      5.41 o 
   8   7  11       77.66       76.04     12.16 o 
   9   7  11       37.90       29.63      8.15 o 
  -6   8  11        1.24       10.02      8.28 o 
  -5   8  11      170.07      177.23     12.56 o 
  -4   8  11      268.50      282.91     13.93 o 
  -3   8  11      150.23      137.62     10.43 o 
  -2   8  11      497.97      530.07     13.67 o 
  -1   8  11      365.75      370.53     13.89 o 
   0   8  11       10.92       12.83     12.06 o 
   1   8  11       87.94       83.63      7.33 o 
   2   8  11       77.11       76.15     15.53 o 
   3   8  11     1631.30     1570.40     39.48 o 
   4   8  11      418.88      417.96     11.63 o 
   5   8  11      167.84      166.70      8.54 o 
   6   8  11      184.71      173.81      8.69 o 
   7   8  11       40.52       35.53      6.46 o 
   8   8  11       22.28       24.58      6.48 o 
   9   8  11      308.61      329.08     25.98 o 
  -5   9  11      219.26      227.82     14.23 o 
  -4   9  11        2.97        6.54      7.40 o 
  -3   9  11       61.01       57.04     13.94 o 
  -2   9  11      407.05      403.24     15.03 o 
  -1   9  11      430.68      449.78     15.92 o 
   0   9  11        0.52        2.17      5.48 o 
   1   9  11      743.58      751.86     20.97 o 
   2   9  11      655.02      621.13     18.72 o 
   3   9  11      279.66      278.85      9.82 o 
   4   9  11      330.44      332.86     10.62 o 
   5   9  11      247.67      243.23     11.06 o 
   6   9  11       71.06       60.39      6.45 o 
   7   9  11        0.89        3.91      5.35 o 
   8   9  11      309.91      286.87     11.94 o 
   9   9  11        4.47       -1.18     15.41 o 
  -4  10  11        1.79       -6.47      8.64 o 
  -3  10  11        1.08        7.12     10.30 o 
  -2  10  11      296.72      327.69     14.93 o 
  -1  10  11        4.95       12.76      6.52 o 
   0  10  11      530.19      558.90     20.09 o 
   1  10  11      584.31      611.36     19.26 o 
   2  10  11       15.21       13.58      6.05 o 
   3  10  11       51.07       41.11      6.26 o 
   4  10  11      155.62      161.13      8.41 o 
   5  10  11       12.04       24.03      7.25 o 
   6  10  11       56.61       46.45      6.53 o 
   7  10  11      487.08      458.89     13.98 o 
   8  10  11        9.48       14.23      6.67 o 
  -1  11  11      344.47      346.76     15.27 o 
   0  11  11       18.39       25.88      7.42 o 
   1  11  11       51.69       31.01     15.21 o 
   2  11  11       71.38       86.44      9.25 o 
   3  11  11      272.29      270.60     13.65 o 
   4  11  11      203.17      209.07     11.17 o 
   5  11  11       94.30       97.10      7.99 o 
   6  11  11      148.18      130.20      8.78 o 
   7  11  11        7.24       12.66      6.21 o 
  -1  12  11        1.83        9.30     12.12 o 
   0  12  11       16.64       11.74     11.62 o 
   1  12  11        5.93       21.71     11.18 o 
   2  12  11       88.58      113.73     14.97 o 
   3  12  11      265.46      283.48     14.43 o 
   4  12  11        1.85        0.74      6.31 o 
   5  12  11       32.65       34.85      6.74 o 
   6  12  11       17.07       13.06      8.23 o 
  -6  -8  12       69.10       72.94     11.16 o 
  -5  -8  12       56.05       61.78     10.72 o 
  -4  -8  12       44.29       48.95      9.29 o 
  -3  -8  12       17.88       26.95      8.48 o 
  -2  -8  12       48.97       54.27      9.82 o 
  -1  -8  12       48.77       58.86      9.42 o 
   0  -8  12      351.64      351.18     16.49 o 
   1  -8  12       59.80       47.96     10.21 o 
  -7  -7  12       31.79       25.28      9.24 o 
  -6  -7  12        2.06        4.59     11.50 o 
  -5  -7  12      103.06       82.65      9.84 o 
  -4  -7  12       61.19       37.08      8.50 o 
  -3  -7  12      529.16      530.80     31.80 o 
  -2  -7  12      379.66      378.17     31.42 o 
  -1  -7  12        2.40        5.87      6.98 o 
   0  -7  12      102.43      106.14     10.34 o 
   1  -7  12      100.22      104.01     10.81 o 
   2  -7  12        0.81        4.75      8.46 o 
   3  -7  12       66.27       80.78     15.77 o 
  -8  -6  12        0.70       -1.03      8.68 o 
  -7  -6  12        0.05        6.82      7.90 o 
  -6  -6  12      294.58      288.20     14.54 o 
  -5  -6  12      329.78      328.27     14.99 o 
  -4  -6  12      410.61      405.89     23.08 o 
  -3  -6  12      105.68      111.07     29.76 o 
  -2  -6  12        5.67       13.08      6.48 o 
  -1  -6  12       61.11       45.83      8.41 o 
   0  -6  12      303.24      285.13     13.82 o 
   1  -6  12      610.62      623.82     20.41 o 
   2  -6  12      305.02      318.67     11.89 o 
   3  -6  12      319.47      335.05     15.83 o 
   4  -6  12       22.67       30.77      9.05 o 
  -8  -5  12        2.19       -0.49      8.17 o 
  -7  -5  12      190.25      209.97     13.21 o 
  -6  -5  12      187.59      210.03     12.16 o 
  -5  -5  12      381.50      359.84     15.10 o 
  -4  -5  12      104.08      115.40     13.18 o 
  -3  -5  12      358.42      324.08     13.72 o 
  -2  -5  12      121.93      128.84      9.44 o 
  -1  -5  12        5.03       -4.74      5.77 o 
   0  -5  12      714.11      691.27     20.87 o 
   1  -5  12       12.11        0.41      5.71 o 
   2  -5  12      546.94      534.31     14.46 o 
   3  -5  12       93.38       92.19      7.89 o 
   4  -5  12       72.00       83.94     10.28 o 
   5  -5  12       29.33       29.99      9.01 o 
  -9  -4  12        0.57       -6.97     12.38 o 
  -8  -4  12      185.70      167.98     17.44 o 
  -7  -4  12      258.37      253.87     15.18 o 
  -6  -4  12        1.82       12.35      6.22 o 
  -5  -4  12        8.39        6.75      5.86 o 
  -4  -4  12      719.87      707.45     20.71 o 
  -3  -4  12        1.17        5.90      5.21 o 
  -2  -4  12       55.47       58.75      6.80 o 
  -1  -4  12      664.89      598.04     18.32 o 
   0  -4  12       83.98       69.75      7.85 o 
   1  -4  12      105.38       93.90     12.40 o 
   2  -4  12      123.79      128.87      7.54 o 
   3  -4  12       20.44       28.64      8.46 o 
   4  -4  12      108.87      109.42     10.19 o 
   5  -4  12      277.00      304.05     15.05 o 
   6  -4  12      183.00      198.86     14.05 o 
  -9  -3  12       23.10       10.71     16.64 o 
  -8  -3  12        0.27        3.19      7.39 o 
  -7  -3  12       52.17       57.84      6.92 o 
  -6  -3  12      330.80      341.18     11.28 o 
  -5  -3  12      371.28      397.46     18.49 o 
  -4  -3  12      213.94      204.20     10.54 o 
  -3  -3  12       17.17        8.98     11.72 o 
  -2  -3  12      107.48      102.94      7.55 o 
  -1  -3  12        0.74        0.28      4.25 o 
   0  -3  12        8.94        8.24      4.85 o 
   1  -3  12       87.40       80.63      7.48 o 
   2  -3  12      760.64      751.54     16.02 o 
   3  -3  12      183.01      204.35      8.69 o 
   4  -3  12      443.04      434.41     12.83 o 
   5  -3  12      246.44      240.65     13.06 o 
   6  -3  12        3.42        6.05      8.09 o 
   7  -3  12       18.03       41.68      9.80 o 
  -9  -2  12       40.92       47.37      9.37 o 
  -8  -2  12      129.69      123.24     11.07 o 
  -7  -2  12      161.36      154.66     10.72 o 
  -6  -2  12        5.09        7.20      8.37 o 
  -5  -2  12      181.48      194.88      8.98 o 
  -4  -2  12      358.22      344.49     10.46 o 
  -3  -2  12      314.81      327.13     21.02 o 
  -2  -2  12     1525.17     1493.50     25.24 o 
  -1  -2  12     1317.69     1310.68     29.96 o 
   0  -2  12      100.03      116.45     11.90 o 
   1  -2  12     5001.54     4840.60    102.93 o 
   2  -2  12       93.63      101.68      6.24 o 
   3  -2  12        0.41        2.37      4.18 o 
   4  -2  12      259.99      274.26     11.48 o 
   5  -2  12        0.83        2.42      9.37 o 
   6  -2  12       21.40       32.43     13.39 o 
   7  -2  12      461.22      457.59     18.15 o 
  -9  -1  12      197.68      188.05     27.46 o 
  -8  -1  12      410.80      390.15     16.59 o 
  -7  -1  12      101.86      100.01     15.78 o 
  -6  -1  12      549.43      555.21     14.38 o 
  -5  -1  12       82.13       64.35      6.58 o 
  -4  -1  12       46.96       44.59      5.07 o 
  -3  -1  12      134.92      122.15      6.38 o 
  -2  -1  12      748.12      701.66     15.06 o 
  -1  -1  12       93.16       89.14      5.73 o 
   0  -1  12     3474.52     3455.21     48.30 o 
   1  -1  12      550.20      536.85     12.74 o 
   2  -1  12       51.42       48.98      4.49 o 
   3  -1  12       74.44       80.60      5.83 o 
   4  -1  12      225.72      240.10     11.63 o 
   5  -1  12      215.94      225.62     13.34 o 
   6  -1  12      700.51      729.56     20.89 o 
   7  -1  12      162.45      196.39     12.58 o 
   8  -1  12        2.49       13.27     13.39 o 
  -9   0  12       57.37      101.92     25.90 o 
  -8   0  12        0.38       -0.25      7.17 o 
  -7   0  12        9.15       17.21      9.46 o 
  -6   0  12      182.68      184.83      8.28 o 
  -5   0  12      334.27      318.84     10.41 o 
  -4   0  12      201.34      194.76     11.08 o 
  -3   0  12       58.68       73.71      5.53 o 
  -2   0  12       21.39       21.94      3.76 o 
  -1   0  12        6.13        8.15      3.33 o 
   0   0  12      197.49      206.78      7.56 o 
   1   0  12      536.15      538.26     19.92 o 
   2   0  12      114.04      108.70      9.24 o 
   3   0  12      192.69      185.62      6.20 o 
   4   0  12     1239.55     1239.16     18.60 o 
   5   0  12      238.43      251.81      7.83 o 
   6   0  12      436.65      452.94     12.91 o 
   7   0  12       41.94       59.45     13.21 o 
   8   0  12       13.96       17.56     12.68 o 
  -9   1  12        8.47       26.06     11.88 o 
  -8   1  12      613.00      629.56     22.13 o 
  -7   1  12      257.33      267.71     13.60 o 
  -6   1  12     1164.61     1109.28     28.40 o 
  -5   1  12       24.98       27.73      4.68 o 
  -4   1  12      278.41      289.44     19.06 o 
  -3   1  12       56.20       60.15      6.80 o 
  -2   1  12      104.10       88.73      5.39 o 
  -1   1  12       44.94       48.64      4.36 o 
   0   1  12      616.10      628.23     13.67 o 
   1   1  12      157.29      148.56      6.44 o 
   2   1  12       66.52       65.52      4.87 o 
   3   1  12      449.03      456.14      9.43 o 
   4   1  12        2.94       14.27      6.34 o 
   5   1  12      222.99      206.44      8.80 o 
   6   1  12       40.51       49.01      7.77 o 
   7   1  12        2.66       -2.41      6.38 o 
   8   1  12      258.40      268.45     13.99 o 
   9   1  12       91.11       72.43     13.22 o 
  -9   2  12      352.10      354.64     29.05 o 
  -8   2  12      119.01      114.72     10.68 o 
  -7   2  12      185.56      185.77     11.94 o 
  -6   2  12      170.32      187.72     11.19 o 
  -5   2  12       29.86       31.72      7.45 o 
  -4   2  12      155.53      152.30      7.23 o 
  -3   2  12      836.64      817.88     25.10 o 
  -2   2  12        2.32        2.12      3.13 o 
  -1   2  12      916.60      911.49     21.02 o 
   0   2  12        3.91       -0.54      2.92 o 
   1   2  12       31.95       26.20      3.79 o 
   2   2  12       94.92       90.23      8.97 o 
   3   2  12        9.31        7.61      2.92 o 
   4   2  12      442.32      441.46      9.40 o 
   5   2  12       21.49       27.38      4.57 o 
   6   2  12      144.58      162.68      8.10 o 
   7   2  12        2.58       12.71      6.51 o 
   8   2  12      458.21      470.49     17.60 o 
   9   2  12        3.32        5.41     10.59 o 
  -8   3  12       90.61       70.93      9.91 o 
  -7   3  12      701.28      680.51     22.28 o 
  -6   3  12        6.84       16.85      6.15 o 
  -5   3  12       15.01       15.20      4.76 o 
  -4   3  12     1055.69     1065.55     24.07 o 
  -3   3  12        7.27       10.28      3.89 o 
  -2   3  12      734.77      748.82     23.41 o 
  -1   3  12     1867.88     1874.31     29.51 o 
   0   3  12       23.27       20.31      3.57 o 
   1   3  12       54.44       50.50      4.34 o 
   2   3  12      306.08      309.04      8.95 o 
   3   3  12      469.04      467.11      9.16 o 
   4   3  12       88.41       88.84      5.53 o 
   5   3  12      539.40      569.59     20.09 o 
   6   3  12        6.94        7.97      4.38 o 
   7   3  12        1.30       -2.47      8.83 o 
   8   3  12       11.18       11.69     10.21 o 
   9   3  12       15.36       14.11      8.35 o 
  -8   4  12       48.87       35.16      8.75 o 
  -7   4  12       10.64       11.07      7.29 o 
  -6   4  12      126.72      120.71     10.27 o 
  -5   4  12      914.64      899.62     24.82 o 
  -4   4  12      675.40      668.57     15.28 o 
  -3   4  12      269.93      262.25     12.04 o 
  -2   4  12        1.16       -2.06      3.11 o 
  -1   4  12      114.97      100.65      7.16 o 
   0   4  12      434.65      424.53     10.83 o 
   1   4  12        5.10        8.48      3.32 o 
   2   4  12     2411.08     2340.96     67.28 o 
   3   4  12      417.17      394.14      9.92 o 
   4   4  12      694.32      654.97     13.84 o 
   5   4  12        1.69        2.78      3.88 o 
   6   4  12       96.13       93.40      6.58 o 
   7   4  12       59.75       42.49      7.68 o 
   8   4  12      587.42      603.51     19.52 o 
   9   4  12       70.52       53.34     10.34 o 
  -8   5  12       56.28       49.62      9.97 o 
  -7   5  12       14.07        7.81      7.60 o 
  -6   5  12      463.82      449.21     17.96 o 
  -5   5  12      243.31      227.42     14.66 o 
  -4   5  12        8.92       13.27      4.40 o 
  -3   5  12        2.93        7.03      4.70 o 
  -2   5  12      721.44      719.00     15.59 o 
  -1   5  12      147.26      142.53      6.76 o 
   0   5  12       25.34       29.69      5.82 o 
   1   5  12     1467.75     1448.15     24.15 o 
   2   5  12       66.25       78.36      7.17 o 
   3   5  12      279.95      288.84     11.52 o 
   4   5  12      805.14      797.70     15.76 o 
   5   5  12     1020.36      973.84     18.56 o 
   6   5  12        1.17        5.97      4.56 o 
   7   5  12      462.10      475.26     12.99 o 
   8   5  12       92.95       94.50     10.17 o 
   9   5  12        2.70        3.43      7.81 o 
  -7   6  12       14.28       28.67      8.67 o 
  -6   6  12       95.94       97.76      9.99 o 
  -5   6  12       16.53       15.01      6.40 o 
  -4   6  12      119.46      126.65      9.76 o 
  -3   6  12     1865.67     1876.18     30.99 o 
  -2   6  12        3.56       -3.59      4.52 o 
  -1   6  12      169.24      166.53      7.29 o 
   0   6  12     1730.12     1703.11     34.45 o 
   1   6  12       79.01       72.42      7.14 o 
   2   6  12      824.82      769.01     56.06 o 
   3   6  12        9.04        8.56      4.58 o 
   4   6  12      203.03      208.47     14.35 o 
   5   6  12        8.33       10.65      4.29 o 
   6   6  12      338.38      335.68     10.81 o 
   7   6  12        8.62        9.04      6.16 o 
   8   6  12       99.21       81.10     15.43 o 
   9   6  12       13.57       14.16      8.26 o 
  -7   7  12      196.58      196.62     13.89 o 
  -6   7  12      174.54      210.57     13.54 o 
  -5   7  12       89.26       85.71     21.34 o 
  -4   7  12      252.62      273.52     13.51 o 
  -3   7  12        4.09       11.99      5.54 o 
  -2   7  12       57.15       48.81      5.81 o 
  -1   7  12       15.44       17.39      4.25 o 
   0   7  12      141.05      136.18     10.50 o 
   1   7  12      269.39      281.77     11.94 o 
   2   7  12      169.87      157.89     11.97 o 
   3   7  12      180.36      187.60     14.72 o 
   4   7  12       39.11       43.80      6.63 o 
   5   7  12       87.67       74.86      6.40 o 
   6   7  12      287.70      271.65     11.33 o 
   7   7  12       57.45       68.78      6.99 o 
   8   7  12      157.95      164.67     12.96 o 
   9   7  12      213.62      224.71     21.40 o 
  -6   8  12      222.00      244.16     15.13 o 
  -5   8  12       35.23       22.56      8.36 o 
  -4   8  12       34.82       53.82      9.12 o 
  -3   8  12      422.25      432.05     16.37 o 
  -2   8  12      219.94      222.74     11.08 o 
  -1   8  12        4.63        5.98      5.24 o 
   0   8  12     1493.29     1483.04     32.39 o 
   1   8  12       77.89       62.92      7.22 o 
   2   8  12      286.73      295.44     12.61 o 
   3   8  12       21.23       17.35      5.39 o 
   4   8  12       65.89       42.85      6.94 o 
   5   8  12       16.71       18.73      4.92 o 
   6   8  12      319.39      317.83     11.01 o 
   7   8  12      370.76      366.58     18.39 o 
   8   8  12      204.61      214.32     25.44 o 
   9   8  12      177.63      187.74     50.29 o 
  -5   9  12       35.95       46.38     13.52 o 
  -4   9  12       24.39       37.25      9.56 o 
  -3   9  12       45.87       75.17     14.93 o 
  -2   9  12        1.37        5.63     10.03 o 
  -1   9  12      519.48      539.08     17.74 o 
   0   9  12      146.13      150.48     10.29 o 
   1   9  12      289.36      319.99     13.66 o 
   2   9  12       42.64       51.35      7.15 o 
   3   9  12       21.07       20.80      8.37 o 
   4   9  12       23.77       28.39      6.72 o 
   5   9  12      328.72      337.42     11.20 o 
   6   9  12      136.44      140.71      8.32 o 
   7   9  12      224.63      226.71     10.08 o 
   8   9  12       15.97       14.51      7.50 o 
  -4  10  12       18.32       26.18     12.56 o 
  -3  10  12        2.22       -7.18     10.56 o 
  -2  10  12       52.34       59.45      9.06 o 
  -1  10  12       30.55       28.89      8.10 o 
   0  10  12       22.24       35.12      8.35 o 
   1  10  12       21.38       38.45     15.81 o 
   2  10  12      216.84      239.12     12.54 o 
   3  10  12       98.39       79.91     14.03 o 
   4  10  12      233.44      248.28     13.01 o 
   5  10  12      162.18      172.54     12.15 o 
   6  10  12        3.01       10.59      5.82 o 
   7  10  12        2.17       11.69      6.08 o 
   8  10  12       61.76       57.79      8.04 o 
  -2  11  12       19.26       -6.68     11.50 o 
  -1  11  12       26.46       27.97      8.80 o 
   0  11  12        1.48       20.53     10.59 o 
   1  11  12      532.23      524.15     22.52 o 
   2  11  12      162.37      162.13     11.09 o 
   3  11  12        0.30       16.17      6.97 o 
   4  11  12        0.61        2.05      6.56 o 
   5  11  12        5.46       12.21      7.20 o 
   6  11  12       29.07       38.20      6.81 o 
   7  11  12       45.99       41.24      7.43 o 
   0  12  12       80.88       89.02     15.24 o 
   1  12  12       17.75       31.30     12.91 o 
   2  12  12        4.56        9.01      7.93 o 
   3  12  12       11.65       20.45      7.92 o 
   4  12  12      141.15      133.64     13.34 o 
   5  12  12       83.57       74.73     10.50 o 
  -4  -8  13      148.63      155.53     18.86 o 
  -3  -8  13      197.24      200.35     13.94 o 
  -2  -8  13       35.06       38.14      9.02 o 
  -1  -8  13       96.96       95.69     10.44 o 
  -6  -7  13        2.47        5.93      8.35 o 
  -5  -7  13      184.45      200.11     17.30 o 
  -4  -7  13       88.28       85.05     10.72 o 
  -3  -7  13        7.25       17.33     10.00 o 
  -2  -7  13       10.12       16.15     15.41 o 
  -1  -7  13      219.18      213.10     13.22 o 
   0  -7  13       30.17       27.51      8.72 o 
   1  -7  13      739.85      783.60     24.96 o 
   2  -7  13      261.54      300.77     21.45 o 
  -7  -6  13        1.06        9.53      8.79 o 
  -6  -6  13       12.58       11.94      8.16 o 
  -5  -6  13       16.44        4.09      7.33 o 
  -4  -6  13        6.90        8.56      6.84 o 
  -3  -6  13       96.09       87.26      9.19 o 
  -2  -6  13      379.82      408.93     20.18 o 
  -1  -6  13      274.65      267.54     13.80 o 
   0  -6  13      152.10      129.46     10.19 o 
   1  -6  13      102.76       90.86     10.39 o 
   2  -6  13        3.82        7.27     11.59 o 
   3  -6  13       40.95       17.21     12.41 o 
  -8  -5  13        0.31       -0.83      8.58 o 
  -7  -5  13        3.32        0.89      7.82 o 
  -6  -5  13       68.48       73.23     10.65 o 
  -5  -5  13      292.36      277.81     16.05 o 
  -4  -5  13       21.58       26.63      6.87 o 
  -3  -5  13      294.77      317.50     14.33 o 
  -2  -5  13      129.02      123.06      9.72 o 
  -1  -5  13        8.49       14.21      6.32 o 
   0  -5  13       57.49       57.73     10.59 o 
   1  -5  13      167.94      168.27     14.34 o 
   2  -5  13      323.20      335.13     15.07 o 
   3  -5  13      189.29      178.63     14.11 o 
   4  -5  13      209.43      202.78     13.27 o 
  -8  -4  13      142.01      146.97     17.36 o 
  -7  -4  13      282.55      303.83     14.61 o 
  -6  -4  13      484.80      475.64     17.59 o 
  -5  -4  13        0.56       -3.89      5.89 o 
  -4  -4  13        4.73       -0.73      6.04 o 
  -3  -4  13      136.45      134.12      9.46 o 
  -2  -4  13       52.01       38.00      9.35 o 
  -1  -4  13      449.19      414.35     15.77 o 
   0  -4  13       38.66       46.65     12.25 o 
   1  -4  13      294.49      297.41     17.30 o 
   2  -4  13       27.16       25.49      6.99 o 
   3  -4  13      432.56      424.27     16.49 o 
   4  -4  13       14.46        4.26     10.03 o 
   5  -4  13       35.76       33.67      9.30 o 
  -9  -3  13       84.93      105.25     12.01 o 
  -8  -3  13        5.13        3.03     11.03 o 
  -7  -3  13      374.57      380.53     22.42 o 
  -6  -3  13      120.50      120.92     22.56 o 
  -5  -3  13      622.79      627.89     19.67 o 
  -4  -3  13      313.52      309.60     13.20 o 
  -3  -3  13      404.87      364.65     27.77 o 
  -2  -3  13      819.64      813.21     22.26 o 
  -1  -3  13       40.34       61.41     11.61 o 
   0  -3  13      215.26      221.24     11.31 o 
   1  -3  13      314.53      310.39     13.26 o 
   2  -3  13      269.47      284.20     13.07 o 
   3  -3  13      137.53      130.29     13.50 o 
   4  -3  13        2.57        7.92      5.25 o 
   5  -3  13       22.64       31.75      8.18 o 
   6  -3  13      283.04      307.22     20.34 o 
  -9  -2  13        5.81       30.38     14.43 o 
  -8  -2  13      209.17      217.14     13.68 o 
  -7  -2  13       91.11       91.70     10.01 o 
  -6  -2  13      263.63      284.49     21.87 o 
  -5  -2  13        2.43       13.73      5.79 o 
  -4  -2  13      388.94      398.82     11.77 o 
  -3  -2  13     1509.35     1485.03     26.01 o 
  -2  -2  13       46.79       36.89      6.35 o 
  -1  -2  13      142.43      145.91      8.91 o 
   0  -2  13       56.36       58.19     16.56 o 
   1  -2  13       12.28        4.45      4.73 o 
   2  -2  13        4.62        8.24      5.59 o 
   3  -2  13       52.52       66.28      7.81 o 
   4  -2  13       57.05       62.09      6.73 o 
   5  -2  13      350.88      363.34     14.96 o 
   6  -2  13       61.65       75.62     20.11 o 
   7  -2  13       14.48       12.40      8.98 o 
  -9  -1  13       17.44        2.57      7.81 o 
  -8  -1  13       56.31       53.51      9.15 o 
  -7  -1  13       48.95       43.64      8.80 o 
  -6  -1  13      229.22      228.37     10.18 o 
  -5  -1  13       23.21       13.61      8.77 o 
  -4  -1  13       59.17       68.60      6.14 o 
  -3  -1  13      441.99      426.93     11.91 o 
  -2  -1  13      292.63      285.55      9.60 o 
  -1  -1  13      411.63      412.90     11.37 o 
   0  -1  13     1801.19     1768.78     42.13 o 
   1  -1  13       43.65       42.86      5.36 o 
   2  -1  13     1619.79     1520.76     32.44 o 
   3  -1  13      787.12      731.84     20.15 o 
   4  -1  13       60.43       72.74     11.30 o 
   5  -1  13       10.35        5.78      6.49 o 
   6  -1  13       25.73       25.12      8.00 o 
  -9   0  13       56.30       87.38     29.18 o 
  -8   0  13       97.44      123.56     19.40 o 
  -7   0  13      688.25      668.76     22.15 o 
  -6   0  13      127.73      130.95     10.20 o 
  -5   0  13     1188.55     1178.89     22.80 o 
  -4   0  13       37.75       38.01      6.50 o 
  -3   0  13       61.13       61.75      9.02 o 
  -2   0  13        0.85        4.20      4.23 o 
  -1   0  13     2166.07     2155.87     41.14 o 
   0   0  13      490.69      485.22     14.23 o 
   1   0  13     2967.27     2998.17     61.94 o 
   2   0  13      189.64      191.75      7.83 o 
   3   0  13       11.78        6.96      4.07 o 
   4   0  13        0.46        0.90      5.38 o 
   5   0  13      510.52      514.59     15.01 o 
   6   0  13       88.11       92.73      9.48 o 
   8   0  13       11.70       34.18     13.53 o 
  -9   1  13        9.00        4.94      9.60 o 
  -8   1  13      145.15      127.01     11.86 o 
  -7   1  13        0.15       -0.60      6.78 o 
  -6   1  13       45.13       41.66      7.42 o 
  -5   1  13      490.62      481.60     20.39 o 
  -4   1  13       77.65       72.69      6.15 o 
  -3   1  13      329.31      312.14      9.94 o 
  -2   1  13      755.84      733.13     15.91 o 
  -1   1  13        0.32        1.34      3.38 o 
   0   1  13      400.36      402.38     12.18 o 
   1   1  13      160.57      149.88      6.89 o 
   2   1  13       42.90       39.66      4.93 o 
   3   1  13       88.11       94.83      5.96 o 
   4   1  13      845.55      821.76     16.70 o 
   5   1  13      537.51      536.32     16.73 o 
   6   1  13       14.49       20.08      6.40 o 
   7   1  13      154.35      151.79     12.66 o 
   8   1  13       20.30       32.43      9.08 o 
  -8   2  13       54.74       50.92     14.58 o 
  -7   2  13       66.40       85.28     14.47 o 
  -6   2  13      290.53      271.54     13.36 o 
  -5   2  13     1848.54     1793.03     30.37 o 
  -4   2  13      150.54      155.56     10.11 o 
  -3   2  13      226.07      219.87      8.43 o 
  -2   2  13       29.62       25.87      4.23 o 
  -1   2  13       11.06       11.00      4.48 o 
   0   2  13      262.12      260.41      8.65 o 
   1   2  13      462.32      456.11     11.57 o 
   2   2  13        6.92        4.49      3.42 o 
   3   2  13      348.75      353.42     17.71 o 
   4   2  13      618.42      631.28     22.11 o 
   5   2  13      784.18      708.14     15.28 o 
   6   2  13      397.30      412.07     12.00 o 
   7   2  13      124.29      137.91     10.56 o 
   8   2  13      223.50      226.90     17.58 o 
   9   2  13        1.61       11.17      9.62 o 
  -8   3  13       60.28      102.69     33.49 o 
  -7   3  13       26.97       40.25      8.00 o 
  -6   3  13      865.32      840.88     25.43 o 
  -5   3  13       59.64       67.43     19.21 o 
  -4   3  13        9.90       11.99      5.17 o 
  -3   3  13      105.14      100.22      6.30 o 
  -2   3  13      566.47      524.25     13.03 o 
  -1   3  13        3.66        4.34      3.97 o 
   0   3  13     1576.22     1546.39     25.86 o 
   1   3  13      188.06      174.35      7.22 o 
   2   3  13      696.47      641.94     14.13 o 
   3   3  13       99.13      122.91      6.36 o 
   4   3  13       14.61        6.30      4.45 o 
   5   3  13        1.20        3.09      5.53 o 
   6   3  13       86.86       89.76      7.83 o 
   7   3  13      970.38      957.48     24.57 o 
   8   3  13       71.52       66.40      9.93 o 
   9   3  13      344.59      384.52     25.12 o 
  -8   4  13       61.43       67.75     10.41 o 
  -7   4  13      287.40      280.86     14.95 o 
  -6   4  13        4.31        4.89      6.33 o 
  -5   4  13      222.49      237.42     12.58 o 
  -4   4  13      116.98      120.78      7.01 o 
  -3   4  13        2.65        8.41      3.91 o 
  -2   4  13       51.10       59.77      8.63 o 
  -1   4  13     1067.30     1114.23     20.70 o 
   0   4  13     1216.19     1219.05     21.81 o 
   1   4  13      313.80      320.17      9.55 o 
   2   4  13      519.87      539.17     12.67 o 
   3   4  13      354.08      333.54     12.90 o 
   4   4  13      204.86      217.01     10.84 o 
   5   4  13        6.59       11.16      4.32 o 
   6   4  13      851.61      803.05     17.11 o 
   7   4  13       22.80       15.25      7.06 o 
   8   4  13       66.21       68.76     29.21 o 
   9   4  13       69.46       89.35     19.00 o 
  -7   5  13       68.30       84.98     11.56 o 
  -6   5  13      109.83      103.37     10.68 o 
  -5   5  13      148.18      136.54     13.28 o 
  -4   5  13      640.70      614.42     15.12 o 
  -3   5  13      582.64      586.18     14.50 o 
  -2   5  13      281.99      272.43      9.97 o 
  -1   5  13      490.89      498.71     12.72 o 
   0   5  13      206.05      195.60      7.73 o 
   1   5  13      508.69      496.09     15.08 o 
   2   5  13      107.28      112.67      8.27 o 
   3   5  13      172.11      170.24      9.62 o 
   4   5  13      532.55      489.62     16.15 o 
   5   5  13     1236.43     1163.29     21.08 o 
   6   5  13       54.01       66.27      6.51 o 
   7   5  13       23.98       25.97      5.68 o 
   8   5  13       11.03        9.69      9.77 o 
   9   5  13      138.44      127.82     31.71 o 
  -7   6  13      273.10      309.89     16.55 o 
  -6   6  13        0.59        0.18      9.86 o 
  -5   6  13      171.61      204.18     12.37 o 
  -4   6  13      463.63      449.51     17.03 o 
  -3   6  13        4.26        8.44      4.54 o 
  -2   6  13        2.06        7.64      4.08 o 
  -1   6  13       44.05       42.90      5.17 o 
   0   6  13      236.99      235.38     10.99 o 
   1   6  13      100.74      104.98      7.79 o 
   2   6  13       10.23        2.49      4.61 o 
   3   6  13       32.82       30.80      6.04 o 
   4   6  13      246.72      251.06     11.83 o 
   5   6  13      164.63      160.68      8.18 o 
   6   6  13      142.57      147.41     12.32 o 
   7   6  13       29.24       29.95      6.08 o 
   8   6  13      297.22      308.65     15.02 o 
   9   6  13      107.99      114.62     11.98 o 
  -6   7  13       20.22       17.42      8.22 o 
  -5   7  13      122.79      120.62     11.31 o 
  -4   7  13      315.06      310.01     14.49 o 
  -3   7  13      416.15      406.90     12.46 o 
  -2   7  13     1022.74     1026.42     20.71 o 
  -1   7  13      667.71      672.38     19.56 o 
   0   7  13      297.98      298.85     12.59 o 
   1   7  13      412.33      432.30     15.17 o 
   2   7  13       37.44       33.42      6.03 o 
   3   7  13      200.88      188.88     10.42 o 
   4   7  13       11.42       15.99      5.11 o 
   5   7  13      208.89      220.98     17.55 o 
   6   7  13       91.66       94.94      7.65 o 
   7   7  13      670.36      584.79     41.27 o 
   8   7  13        4.33        5.47     11.56 o 
   9   7  13       40.26       73.46     16.18 o 
  -5   8  13      257.04      285.60     15.25 o 
  -4   8  13      170.24      174.31     12.21 o 
  -3   8  13      573.96      593.26     19.96 o 
  -2   8  13      558.64      560.21     18.19 o 
  -1   8  13        7.80       16.91      6.02 o 
   0   8  13      194.59      216.77     11.53 o 
   1   8  13      455.12      435.68     15.61 o 
   2   8  13       36.94       40.64      6.91 o 
   3   8  13        0.78        5.69     10.00 o 
   4   8  13      224.84      244.39     11.99 o 
   5   8  13       35.71       30.69      7.15 o 
   6   8  13      153.61      153.93      8.90 o 
   7   8  13        1.71        3.51      5.69 o 
   8   8  13        1.77        3.43      6.94 o 
  -4   9  13      178.12      163.28     12.53 o 
  -3   9  13      184.61      194.86     17.59 o 
  -2   9  13       58.96       69.32      9.28 o 
  -1   9  13       35.97       34.61      7.23 o 
   0   9  13      471.57      478.16     17.33 o 
   1   9  13      640.26      639.75     20.15 o 
   2   9  13       27.95       26.08      6.39 o 
   3   9  13      515.33      499.46     17.55 o 
   4   9  13       12.40       22.48      6.71 o 
   5   9  13        2.65        2.93      6.15 o 
   6   9  13        4.81       -0.93      5.27 o 
   7   9  13       23.67       18.72      7.13 o 
   8   9  13       77.12       72.84      8.65 o 
  -3  10  13        1.51        2.88     11.41 o 
  -2  10  13       31.85       36.99      8.36 o 
  -1  10  13       29.91       39.49      8.16 o 
   0  10  13      551.13      540.56     58.79 o 
   1  10  13       93.87      100.30     11.66 o 
   2  10  13      583.17      624.31     20.44 o 
   3  10  13       19.94       21.25      7.30 o 
   4  10  13      136.56      148.50     11.30 o 
   5  10  13       30.80       22.43      7.40 o 
   6  10  13      311.79      330.34     15.71 o 
   7  10  13      110.60      109.67      8.78 o 
  -2  11  13        7.14       17.33     12.41 o 
  -1  11  13       32.89       31.81     15.40 o 
   0  11  13       10.20       12.26     14.71 o 
   1  11  13       39.00       44.64      8.41 o 
   2  11  13       59.37       55.40      9.44 o 
   3  11  13      124.70      125.63     10.90 o 
   4  11  13        0.21        6.22      7.45 o 
   5  11  13      315.19      311.72     20.30 o 
   6  11  13      125.28      140.13     14.68 o 
   0  12  13        0.45       22.21      8.77 o 
   1  12  13        6.54       16.54      8.46 o 
   2  12  13      431.46      418.97     18.02 o 
   3  12  13       27.62       14.60      8.29 o 
   4  12  13       12.64        6.24      8.36 o 
  -5  -7  14       14.32       23.27     13.59 o 
  -4  -7  14      112.29      105.54     13.93 o 
  -3  -7  14      181.11      173.24     13.07 o 
  -2  -7  14      135.13      136.58     11.46 o 
  -1  -7  14      102.10       80.16     16.56 o 
   0  -7  14        3.91        9.94      9.13 o 
  -6  -6  14       83.75       97.84     11.42 o 
  -5  -6  14       11.30       24.28      8.40 o 
  -4  -6  14      280.19      305.53     15.70 o 
  -3  -6  14        0.39       -2.54      7.49 o 
  -2  -6  14       14.75       19.35      7.80 o 
  -1  -6  14       10.77        6.39      6.85 o 
   0  -6  14      222.44      207.94     13.22 o 
   1  -6  14        2.90        7.49      7.63 o 
   2  -6  14       84.14       83.96     11.40 o 
  -7  -5  14      157.36      155.63     12.46 o 
  -6  -5  14        3.88       -1.11      7.86 o 
  -5  -5  14      502.42      493.06     20.40 o 
  -4  -5  14       44.62       39.30      9.65 o 
  -3  -5  14        8.19        8.08      6.87 o 
  -2  -5  14      121.29       83.80      9.12 o 
  -1  -5  14      358.63      354.50     15.43 o 
   0  -5  14      273.70      261.69     13.59 o 
   1  -5  14      236.05      210.66     13.90 o 
   2  -5  14       58.45       56.60     10.02 o 
   3  -5  14      118.45      120.90     11.68 o 
   4  -5  14        0.85       16.59     12.97 o 
  -8  -4  14      176.69      181.89     19.86 o 
  -7  -4  14        5.15        7.09      7.70 o 
  -6  -4  14      105.55      112.92     10.24 o 
  -5  -4  14        7.39       15.15      7.11 o 
  -4  -4  14       30.74       35.23     32.37 o 
  -3  -4  14        7.87       11.28     14.16 o 
  -2  -4  14      798.04      774.73     24.28 o 
  -1  -4  14      190.66      196.19     11.33 o 
   0  -4  14       88.84       96.41     14.52 o 
   1  -4  14       38.04       45.80      9.93 o 
   2  -4  14       50.60       55.05     11.34 o 
   3  -4  14      147.34      158.27     12.97 o 
   4  -4  14       52.66       86.28     15.33 o 
   5  -4  14      194.09      240.67     22.06 o 
  -8  -3  14        6.66        8.13      8.60 o 
  -7  -3  14        3.77       -6.59      7.36 o 
  -6  -3  14       24.93       29.39      7.69 o 
  -5  -3  14      654.45      631.13     40.49 o 
  -4  -3  14        0.21       10.40      6.00 o 
  -3  -3  14      799.22      767.85     22.40 o 
  -2  -3  14       42.09       45.62      7.60 o 
  -1  -3  14       19.86       24.05      5.86 o 
   0  -3  14       13.29       15.83      5.67 o 
   1  -3  14       79.36       77.65      8.03 o 
   2  -3  14       73.61       64.23     17.14 o 
   3  -3  14       11.67        9.79      6.83 o 
   4  -3  14      186.90      182.27     17.33 o 
   5  -3  14        3.87       11.03     12.00 o 
   6  -3  14       34.00       38.71     12.55 o 
  -8  -2  14        1.48        3.82     12.38 o 
  -7  -2  14       60.53       64.93     21.99 o 
  -6  -2  14      131.51      142.58      8.70 o 
  -5  -2  14      192.29      166.68     13.36 o 
  -4  -2  14      306.43      327.37     14.36 o 
  -3  -2  14      365.34      384.94     14.69 o 
  -2  -2  14      250.18      249.11     12.04 o 
  -1  -2  14       27.54       24.39      9.80 o 
   0  -2  14      130.73      130.15      8.84 o 
   1  -2  14      248.62      257.90     14.11 o 
   2  -2  14      169.45      163.01     10.38 o 
   3  -2  14      459.17      492.32     17.41 o 
   4  -2  14        4.80       17.00      6.90 o 
   5  -2  14       10.13        9.83     11.44 o 
   6  -2  14        0.44        5.85     11.15 o 
  -8  -1  14        8.47       16.20      8.23 o 
  -7  -1  14      192.34      180.17     16.74 o 
  -6  -1  14       14.95       17.35      5.64 o 
  -5  -1  14       23.81       24.15      5.00 o 
  -4  -1  14      110.98       96.49      6.79 o 
  -3  -1  14      119.64      131.52      8.86 o 
  -2  -1  14        7.56        3.72      4.18 o 
  -1  -1  14      225.74      240.43      9.03 o 
   0  -1  14     1094.26     1074.46     40.29 o 
   1  -1  14       25.32       14.80      5.32 o 
   2  -1  14      227.49      237.76     11.58 o 
   3  -1  14      156.99      187.79     10.59 o 
   4  -1  14      189.61      180.49     10.67 o 
   5  -1  14        9.87       38.83     10.74 o 
   6  -1  14      365.16      424.25     16.75 o 
   7  -1  14       33.28       97.05     17.09 o 
  -8   0  14       12.04       22.84      8.93 o 
  -7   0  14      220.57      211.98     13.01 o 
  -6   0  14      158.91      158.13      9.30 o 
  -5   0  14      223.21      226.29      9.75 o 
  -4   0  14       35.88       35.57      5.31 o 
  -3   0  14       15.92       17.02      4.46 o 
  -2   0  14      372.62      362.56     10.97 o 
  -1   0  14     1024.56     1007.80     29.22 o 
   0   0  14     1158.13     1108.43     21.19 o 
   1   0  14        1.13        8.91      3.97 o 
   2   0  14      587.20      506.20     13.84 o 
   3   0  14      578.81      569.15     14.27 o 
   4   0  14       50.32       53.40      7.26 o 
   5   0  14      614.05      645.79     21.12 o 
   6   0  14       14.37       -8.77      9.91 o 
   7   0  14       12.55       17.36     12.86 o 
  -8   1  14        2.83        7.98      8.84 o 
  -7   1  14       69.63       65.40      9.11 o 
  -6   1  14      364.74      353.78     17.74 o 
  -5   1  14      295.47      284.97      9.19 o 
  -4   1  14      624.72      649.53     15.77 o 
  -3   1  14       28.62       26.34      4.64 o 
  -2   1  14       92.59      108.20      9.58 o 
  -1   1  14      771.94      740.96     26.87 o 
   0   1  14      948.47      965.19     19.68 o 
   1   1  14        4.21        9.33      3.76 o 
   2   1  14      124.08      143.59      7.11 o 
   3   1  14        0.53        9.90      8.83 o 
   4   1  14      284.60      272.18      9.76 o 
   5   1  14       36.01       43.46      7.42 o 
   6   1  14      173.92      174.68     16.03 o 
   7   1  14       36.47       26.27     12.80 o 
   8   1  14      146.41      143.06     18.18 o 
  -8   2  14       67.91       88.30     13.46 o 
  -7   2  14      145.97      174.49     12.24 o 
  -6   2  14       39.22       45.50      8.54 o 
  -5   2  14      128.25      140.50      8.01 o 
  -4   2  14      262.76      253.82      8.46 o 
  -3   2  14      137.34      135.13      7.38 o 
  -2   2  14       17.71       20.26      6.86 o 
  -1   2  14     1215.82     1156.58     21.78 o 
   0   2  14       39.85       40.39      4.84 o 
   1   2  14      170.02      196.98      7.94 o 
   2   2  14        4.75        7.64      3.86 o 
   3   2  14       70.68       65.11      5.90 o 
   4   2  14       24.00       17.62      5.77 o 
   5   2  14      267.54      301.09     12.99 o 
   6   2  14      143.98      140.72     10.48 o 
   7   2  14      530.39      509.07     25.96 o 
   8   2  14      180.34      190.49     13.98 o 
  -8   3  14       19.52       -0.10      8.20 o 
  -7   3  14        3.95       -0.16      7.07 o 
  -6   3  14       22.34       23.24      7.07 o 
  -5   3  14      627.40      625.41     15.70 o 
  -4   3  14      445.39      458.66     13.04 o 
  -3   3  14      257.27      250.13      9.39 o 
  -2   3  14      595.30      583.99     18.25 o 
  -1   3  14       67.49       63.45      5.67 o 
   0   3  14        5.77       10.68      3.76 o 
   1   3  14      319.26      330.26     10.02 o 
   2   3  14        9.91        6.93      3.68 o 
   3   3  14       24.49       19.89      8.87 o 
   4   3  14       21.90       32.88      6.41 o 
   5   3  14      220.70      238.72     17.67 o 
   6   3  14       37.94       48.00      7.98 o 
   7   3  14       46.22       49.22      8.60 o 
   8   3  14       54.79       48.06     10.55 o 
  -7   4  14       90.61       85.87     10.54 o 
  -6   4  14      408.10      411.53     17.75 o 
  -5   4  14      737.48      711.22     22.59 o 
  -4   4  14       32.68       24.95      4.99 o 
  -3   4  14      358.49      361.93     11.34 o 
  -2   4  14       19.15       22.14      4.53 o 
  -1   4  14      147.82      132.04      6.90 o 
   0   4  14       35.64       39.68      4.92 o 
   1   4  14     1190.97     1180.16     23.53 o 
   2   4  14       40.98       38.38      6.15 o 
   3   4  14      740.45      766.59     20.84 o 
   4   4  14       25.15       37.38      7.05 o 
   5   4  14       12.09       14.41     10.75 o 
   6   4  14       15.48       12.45      6.20 o 
   7   4  14        9.81        6.87      7.18 o 
   8   4  14      155.36      176.05     19.20 o 
  -7   5  14       19.00       31.21     10.00 o 
  -6   5  14      225.92      206.11     16.50 o 
  -5   5  14       53.95       51.55      8.85 o 
  -4   5  14       84.64       81.78      6.98 o 
  -3   5  14       36.32       42.26      8.02 o 
  -2   5  14        1.01        4.41     10.72 o 
  -1   5  14      128.88      111.88      6.71 o 
   0   5  14      664.63      647.05     15.00 o 
   1   5  14       27.14       18.94      5.57 o 
   2   5  14      293.95      292.90     12.67 o 
   3   5  14      840.20      821.82     40.52 o 
   4   5  14        0.39       11.13      7.91 o 
   5   5  14      142.30      137.52      9.47 o 
   6   5  14      191.78      200.53     11.44 o 
   7   5  14      289.83      284.79     11.21 o 
   8   5  14        5.56       20.26      8.31 o 
  -6   6  14        9.68       17.95      8.35 o 
  -5   6  14       64.61       72.30      9.98 o 
  -4   6  14       31.26       42.30     12.74 o 
  -3   6  14      978.64      948.28     20.14 o 
  -2   6  14       70.91       76.24      6.51 o 
  -1   6  14      460.76      488.71     13.02 o 
   0   6  14     1165.81     1168.55     33.36 o 
   1   6  14       59.49       68.36      7.67 o 
   2   6  14      330.25      302.06     12.71 o 
   3   6  14        1.94       -2.12      4.82 o 
   4   6  14       60.69       57.69      7.52 o 
   5   6  14      151.32      130.64      9.68 o 
   6   6  14      836.23      872.13     24.28 o 
   7   6  14      126.24      102.93     10.01 o 
   8   6  14      162.11      155.29     14.68 o 
  -6   7  14       67.08       66.47     10.67 o 
  -5   7  14        1.85       11.56     10.56 o 
  -4   7  14      586.63      609.42     25.90 o 
  -3   7  14       15.51       19.90      5.28 o 
  -2   7  14       44.88       50.86      6.15 o 
  -1   7  14      569.91      563.03     18.03 o 
   0   7  14       67.19       66.63      7.50 o 
   1   7  14        1.27        4.85      5.31 o 
   2   7  14      376.06      398.45     15.07 o 
   3   7  14      210.70      225.22     11.37 o 
   4   7  14      125.71      127.06      9.90 o 
   5   7  14      123.94      112.21      9.68 o 
   6   7  14       10.23        6.40      9.12 o 
   7   7  14        0.13       -2.48      6.51 o 
   8   7  14       90.40       97.04     18.47 o 
  -5   8  14      303.28      309.25     21.20 o 
  -4   8  14       26.22       36.86      9.97 o 
  -3   8  14       85.70       78.85      9.57 o 
  -2   8  14       15.52       31.36      7.08 o 
  -1   8  14       63.12       87.08     22.96 o 
   0   8  14      187.58      183.75     10.93 o 
   1   8  14     1082.48     1025.38     26.33 o 
   2   8  14      312.03      310.29     13.55 o 
   3   8  14        2.41        5.89      5.51 o 
   4   8  14        7.73       15.42      9.53 o 
   6   8  14      329.58      319.67     27.56 o 
   7   8  14       32.24       28.23      8.09 o 
   8   8  14       29.51       38.85      8.76 o 
  -4   9  14       25.98       29.41     10.62 o 
  -3   9  14      138.01      152.65     17.97 o 
  -2   9  14      105.04      113.04     17.43 o 
  -1   9  14      216.46      197.82     12.11 o 
   0   9  14      127.93      136.72     10.56 o 
   1   9  14      498.67      531.83     18.32 o 
   2   9  14       20.40       20.94      6.78 o 
   3   9  14      112.43      108.21      9.48 o 
   4   9  14      347.34      372.29     15.87 o 
   5   9  14      259.07      256.44     17.69 o 
   6   9  14       17.82       24.19      7.36 o 
   7   9  14      620.71      653.77     22.19 o 
  -3  10  14       50.42       61.51     16.53 o 
  -2  10  14      129.21      141.66     11.82 o 
  -1  10  14        4.70        1.41     10.21 o 
   0  10  14        3.67        2.19      6.82 o 
   1  10  14      221.45      223.57     12.77 o 
   2  10  14       18.17       22.92      7.00 o 
   3  10  14       93.01       82.11      9.80 o 
   4  10  14      477.36      497.00     18.78 o 
   5  10  14        8.86       12.13     10.28 o 
   6  10  14      325.43      352.90     16.75 o 
   7  10  14       42.94       40.61      9.27 o 
  -1  11  14        7.89       13.18     12.16 o 
   0  11  14        5.78        2.08      9.88 o 
   1  11  14      361.67      391.81     17.16 o 
   2  11  14        4.42       -1.47      7.60 o 
   3  11  14       38.67       46.71      9.23 o 
   4  11  14        2.63        8.79      7.93 o 
   5  11  14       10.70        9.91      8.23 o 
   2  12  14       74.62       81.67     11.23 o 
  -5  -6  15        7.38       14.56     12.65 o 
  -4  -6  15       96.89      123.24     12.04 o 
  -3  -6  15      166.80      178.36     12.87 o 
  -2  -6  15      196.36      194.32     13.40 o 
  -1  -6  15       13.53       23.09     11.21 o 
   0  -6  15      216.33      225.95     13.80 o 
   1  -6  15      289.83      290.53     21.92 o 
  -6  -5  15       43.68       28.82      8.67 o 
  -5  -5  15      103.30      119.73     13.71 o 
  -4  -5  15       15.91       20.43      7.70 o 
  -3  -5  15      296.23      314.89     25.81 o 
  -2  -5  15       11.18        0.47      7.69 o 
  -1  -5  15      165.71      154.79     11.64 o 
   0  -5  15       48.88       40.51     10.05 o 
   1  -5  15        5.12        7.16      8.08 o 
   2  -5  15        1.95       -1.79      8.30 o 
  -7  -4  15        0.75       11.20      8.70 o 
  -6  -4  15      504.49      514.47     29.20 o 
  -5  -4  15       10.08       11.30      9.83 o 
  -4  -4  15      876.62      837.69     27.68 o 
  -3  -4  15       60.57       42.92      7.93 o 
  -2  -4  15       25.88       19.78      6.92 o 
  -1  -4  15       27.52       20.55      7.51 o 
   0  -4  15      306.10      301.87     14.38 o 
   1  -4  15      231.31      238.70     21.12 o 
   2  -4  15      514.75      516.54     31.37 o 
   3  -4  15        1.69       15.74     12.24 o 
   4  -4  15       28.39        8.09     12.94 o 
  -7  -3  15      705.68      739.81     23.68 o 
  -6  -3  15        3.61       23.05      7.45 o 
  -5  -3  15       70.17       69.70      9.35 o 
  -4  -3  15        4.28        1.45      6.32 o 
  -3  -3  15       66.64       50.36      7.99 o 
  -2  -3  15       11.96       16.11      6.32 o 
  -1  -3  15      487.59      480.51     17.55 o 
   0  -3  15      197.76      209.43     11.60 o 
   1  -3  15      335.85      346.34     17.99 o 
   2  -3  15      212.84      250.98     14.68 o 
   3  -3  15        0.65        1.26      7.45 o 
   4  -3  15       19.95       32.62     12.36 o 
   5  -3  15       48.95       50.10     15.30 o 
  -7  -2  15        9.54        7.47     11.62 o 
  -6  -2  15      325.80      301.52     14.62 o 
  -5  -2  15      295.80      310.44     14.30 o 
  -4  -2  15      498.66      478.14     17.46 o 
  -3  -2  15      150.11      168.31     10.85 o 
  -2  -2  15      537.13      515.88     17.79 o 
  -1  -2  15       31.58       35.43      6.78 o 
   0  -2  15        0.42        7.65      5.76 o 
   1  -2  15      181.09      189.64     10.98 o 
   2  -2  15       85.97      100.03     11.33 o 
   3  -2  15       75.17       72.01      8.71 o 
   4  -2  15      121.56      114.39     23.65 o 
   5  -2  15      145.39      145.56     17.47 o 
   6  -2  15        3.93        3.77     12.53 o 
  -8  -1  15       26.66       28.54      9.45 o 
  -7  -1  15      576.69      566.59     32.42 o 
  -6  -1  15      161.23      177.37      9.38 o 
  -5  -1  15      183.68      171.99      8.83 o 
  -4  -1  15        3.00       11.21      5.24 o 
  -3  -1  15      904.12      879.95     19.31 o 
  -2  -1  15      255.89      276.55     12.68 o 
  -1  -1  15       78.94       69.08      7.68 o 
   0  -1  15      181.99      181.70     25.37 o 
   1  -1  15      282.49      281.55     12.91 o 
   2  -1  15      118.24      126.05      9.55 o 
   3  -1  15      111.93      139.17      9.96 o 
   4  -1  15      332.43      367.86     15.28 o 
   5  -1  15        2.73       10.86     10.41 o 
  -8   0  15      160.54      157.18     25.77 o 
  -7   0  15      143.37      151.62     11.90 o 
  -6   0  15      842.38      868.05     20.29 o 
  -5   0  15      528.89      530.23     14.93 o 
  -4   0  15        0.05        3.22      4.52 o 
  -3   0  15        4.68       12.29      4.72 o 
  -2   0  15       56.38       61.42     10.39 o 
  -1   0  15      297.77      305.62     10.49 o 
   0   0  15      203.04      225.11      9.23 o 
   1   0  15       55.16       57.12      7.90 o 
   2   0  15        1.59        1.48      7.68 o 
   3   0  15      289.27      269.99     12.30 o 
   4   0  15        5.66        5.36      6.55 o 
   5   0  15       54.64       75.27      8.90 o 
  -8   1  15       41.82       22.39     13.15 o 
  -7   1  15      120.08      121.18     13.75 o 
  -6   1  15      276.03      271.24     14.06 o 
  -5   1  15       85.55      101.16     10.04 o 
  -4   1  15       11.44       13.77      4.83 o 
  -3   1  15      336.91      347.62     11.37 o 
  -2   1  15      984.40      937.50     19.69 o 
  -1   1  15      376.01      364.86     11.24 o 
   0   1  15      478.98      498.09     14.28 o 
   1   1  15       15.07       18.12      5.84 o 
   2   1  15       93.21       79.46      6.51 o 
   3   1  15       11.24        8.23      4.60 o 
   4   1  15      919.42      892.10     20.51 o 
   5   1  15        0.19       -0.06      6.94 o 
  -7   2  15       66.08       81.15     21.36 o 
  -6   2  15      140.18      118.38     10.70 o 
  -5   2  15       45.84       32.37      5.78 o 
  -4   2  15      551.61      537.69     14.59 o 
  -3   2  15     1056.17     1056.43     21.48 o 
  -2   2  15      248.10      242.32      9.38 o 
  -1   2  15      982.02      942.93     19.49 o 
   0   2  15      133.50      127.94      7.10 o 
   1   2  15       61.52       65.50      5.72 o 
   2   2  15        1.45        6.72      4.09 o 
   3   2  15      527.07      521.85     13.79 o 
   4   2  15        0.67        5.11      5.85 o 
   5   2  15      351.86      370.59     14.95 o 
   6   2  15        4.79        9.68     10.15 o 
   7   2  15       23.40       15.09     11.24 o 
  -7   3  15      193.12      177.78     13.20 o 
  -6   3  15       55.86       68.31     21.30 o 
  -5   3  15      305.01      317.78     11.49 o 
  -4   3  15      539.34      511.24     14.27 o 
  -3   3  15       11.34        8.20      3.82 o 
  -2   3  15       32.41       38.92      5.95 o 
  -1   3  15      344.15      319.10     10.56 o 
   0   3  15      467.76      471.28     12.83 o 
   1   3  15      126.42      133.73      7.79 o 
   2   3  15     1009.81      979.09     19.68 o 
   3   3  15       51.70       43.22      6.74 o 
   4   3  15        0.23       -0.21      7.88 o 
   5   3  15        2.60       15.62      6.08 o 
   6   3  15      220.83      222.07     15.78 o 
   7   3  15       93.99       67.60     14.68 o 
   8   3  15       86.97       79.19     16.80 o 
  -7   4  15       46.34       51.17      9.72 o 
  -6   4  15       95.55      111.87     10.83 o 
  -5   4  15       18.59       37.24     16.50 o 
  -4   4  15      170.14      160.32      8.63 o 
  -3   4  15       16.46       17.78      4.88 o 
  -2   4  15      398.86      393.21     12.03 o 
  -1   4  15      648.74      669.08     15.98 o 
   0   4  15        1.02        8.91      4.06 o 
   1   4  15      317.55      293.21      9.82 o 
   2   4  15      211.08      205.57     10.81 o 
   3   4  15       54.02       60.60      7.66 o 
   4   4  15       86.94       53.23     12.09 o 
   5   4  15      278.44      268.29     12.79 o 
   6   4  15      161.80      143.23     10.42 o 
   7   4  15      204.00      205.98     19.39 o 
   8   4  15      277.13      276.44     23.18 o 
  -6   5  15      119.41      108.07     18.75 o 
  -5   5  15      276.17      257.18     20.92 o 
  -4   5  15      576.01      593.88     15.75 o 
  -3   5  15      163.44      151.86      8.47 o 
  -2   5  15      300.54      306.09     10.52 o 
  -1   5  15        0.44        5.09      4.26 o 
   0   5  15        3.32        5.97      4.29 o 
   1   5  15       48.61       42.40      6.95 o 
   2   5  15      302.98      302.24     13.18 o 
   3   5  15        1.37        2.10      5.03 o 
   4   5  15      424.91      448.36     16.43 o 
   5   5  15       79.59       81.81      9.27 o 
   6   5  15      341.65      321.14     14.89 o 
   7   5  15       36.54       31.70      7.88 o 
   8   5  15        0.69        2.32     10.68 o 
  -6   6  15       49.92       47.63     10.01 o 
  -5   6  15      146.09      134.85     16.49 o 
  -4   6  15       45.92       37.07     10.36 o 
  -3   6  15      202.05      189.70      9.62 o 
  -2   6  15       59.59       59.16     11.14 o 
  -1   6  15       12.34       12.91      9.78 o 
   0   6  15        7.77       20.20      6.11 o 
   1   6  15      443.60      444.27     19.27 o 
   2   6  15       51.91       42.90      7.09 o 
   3   6  15      709.55      663.97     21.11 o 
   4   6  15       97.37       98.30     12.46 o 
   5   6  15       53.81       49.21      7.92 o 
   6   6  15        1.23       -1.15      6.33 o 
   7   6  15       99.55      115.27     12.13 o 
   8   6  15       32.53       18.68     12.41 o 
  -5   7  15        1.91        2.33      8.12 o 
  -4   7  15        1.80        9.74     15.99 o 
  -3   7  15      123.68      142.61     17.43 o 
  -2   7  15       10.26        8.21      5.09 o 
  -1   7  15       19.38       16.10      6.38 o 
   0   7  15     1756.15     1696.91     37.09 o 
   1   7  15      318.75      305.93     13.75 o 
   2   7  15       43.36       43.90      7.74 o 
   3   7  15        0.65       -1.91      7.74 o 
   4   7  15       35.42       26.77      9.44 o 
   5   7  15      347.40      366.29     15.52 o 
   6   7  15       23.69       17.10      7.07 o 
   7   7  15        3.66        5.18      7.76 o 
  -4   8  15        2.00       10.39      8.12 o 
  -3   8  15      280.30      290.56     22.33 o 
  -2   8  15      166.87      159.82     18.25 o 
  -1   8  15       48.95       50.24      8.50 o 
   0   8  15        9.71        9.37      6.55 o 
   1   8  15       23.66       22.35      6.74 o 
   2   8  15       10.72       19.66      6.67 o 
   3   8  15      522.93      499.75     19.47 o 
   4   8  15      181.93      208.77     12.35 o 
   5   8  15      119.33      113.70     10.02 o 
   6   8  15      226.34      237.10     13.61 o 
   7   8  15       43.93       41.59      9.00 o 
  -3   9  15      122.98      118.35     17.56 o 
  -2   9  15        6.60       21.61      8.07 o 
  -1   9  15        4.70       17.03      7.00 o 
   0   9  15      299.43      285.46     14.49 o 
   1   9  15        0.03        6.99      6.88 o 
   2   9  15      398.27      389.74     16.17 o 
   3   9  15      291.92      314.59     18.43 o 
   4   9  15       83.64       79.79     12.55 o 
   5   9  15      478.59      518.06     19.57 o 
   6   9  15        4.12       -1.42      7.99 o 
   7   9  15        7.98       10.62     11.27 o 
  -2  10  15       14.81       17.98     22.48 o 
  -1  10  15       83.83      104.70     21.05 o 
   0  10  15       71.91       87.64     10.04 o 
   1  10  15      213.81      240.92     17.84 o 
   2  10  15      160.69      161.76     11.98 o 
   3  10  15        2.45        1.08      7.24 o 
   4  10  15        0.82        6.68      7.57 o 
   5  10  15        0.51        2.85     10.91 o 
   6  10  15      196.79      197.62     13.98 o 
   0  11  15        0.53       11.38      7.99 o 
   1  11  15       87.59       96.44     21.39 o 
   2  11  15       14.80       11.82      8.07 o 
   3  11  15       46.22       55.46      9.71 o 
   4  11  15       24.39       32.01      8.46 o 
  -5  -5  16        5.72       14.39     13.09 o 
  -4  -5  16       13.89       34.80     20.86 o 
  -3  -5  16       57.30       38.25      9.51 o 
  -2  -5  16       62.61       41.23      9.08 o 
  -1  -5  16       84.51       78.54     10.62 o 
   0  -5  16       45.69       44.35      8.92 o 
   1  -5  16        1.97        4.91      9.08 o 
  -6  -4  16      113.65      118.85     11.95 o 
  -5  -4  16        4.51        8.42      7.80 o 
  -4  -4  16       18.43       21.20      7.74 o 
  -3  -4  16        5.23        7.24      7.73 o 
  -2  -4  16      176.13      208.43     13.56 o 
  -1  -4  16        7.19       11.64     16.00 o 
   0  -4  16      286.79      312.55     15.16 o 
   1  -4  16      161.08      185.45     12.35 o 
   3  -4  16       39.99       49.26     10.97 o 
  -6  -3  16        2.59        7.00      9.66 o 
  -5  -3  16      333.43      362.04     16.65 o 
  -4  -3  16       36.13       37.78     10.77 o 
  -3  -3  16      584.84      588.68     20.50 o 
  -2  -3  16       48.98       50.40     20.34 o 
  -1  -3  16      148.57      159.57     11.08 o 
   0  -3  16       14.53        7.57      7.26 o 
   1  -3  16      234.50      239.16     17.14 o 
   2  -3  16       42.83       45.59      8.69 o 
   3  -3  16      327.52      361.68     16.51 o 
   4  -3  16       52.60       79.99     16.12 o 
  -7  -2  16      102.12      107.52     16.47 o 
  -6  -2  16      297.87      323.96     15.61 o 
  -5  -2  16       20.52       19.38      7.62 o 
  -4  -2  16     1160.36     1191.78     51.20 o 
  -3  -2  16       30.74       36.10      8.16 o 
  -2  -2  16       84.47       71.28      8.94 o 
  -1  -2  16        6.64       -1.98      5.76 o 
   0  -2  16      149.34      149.99     17.27 o 
   1  -2  16       82.99       86.93      9.19 o 
   2  -2  16      870.67      884.16     27.79 o 
   3  -2  16       67.79       81.28     10.18 o 
   4  -2  16       32.37       38.97      8.85 o 
   5  -2  16       39.50       90.02     16.00 o 
  -7  -1  16       17.20       35.96     21.08 o 
  -6  -1  16       24.08       30.33      7.32 o 
  -5  -1  16       98.63       95.26      9.27 o 
  -4  -1  16       23.94       31.51      7.25 o 
  -3  -1  16      172.18      181.62     11.54 o 
  -2  -1  16      120.08       90.82      9.32 o 
  -1  -1  16      215.42      225.45     11.95 o 
   0  -1  16        1.89       21.48      6.33 o 
   1  -1  16       46.37       49.53     11.65 o 
   2  -1  16       60.04       63.08     12.94 o 
   3  -1  16        6.49       15.19      7.08 o 
   4  -1  16        0.08       21.89     10.50 o 
   5  -1  16       12.68       33.57     11.80 o 
  -7   0  16        1.09       -2.74      8.46 o 
  -6   0  16      318.82      308.52     10.67 o 
  -5   0  16      137.48      124.90      8.68 o 
  -4   0  16      274.33      288.79     11.14 o 
  -3   0  16      151.43      148.68      8.52 o 
  -2   0  16      253.58      242.76      9.91 o 
  -1   0  16       34.78       37.73      8.41 o 
   0   0  16        0.07       -0.35      5.69 o 
   1   0  16      291.39      309.35     13.21 o 
   2   0  16      153.10      168.83     10.70 o 
   3   0  16      192.73      201.97     11.54 o 
   4   0  16      228.65      256.83     13.20 o 
   5   0  16      186.89      201.66     17.56 o 
  -7   1  16       19.57       32.81     14.84 o 
  -6   1  16       65.39       49.38      9.38 o 
  -5   1  16     1129.41     1126.38     23.65 o 
  -4   1  16      236.56      237.47     10.17 o 
  -3   1  16       15.45       22.41      5.43 o 
  -2   1  16      122.56      122.72      7.55 o 
  -1   1  16        3.14       16.85      4.57 o 
   0   1  16        4.84       -0.29      4.37 o 
   1   1  16      134.55      149.16      8.13 o 
   2   1  16      216.44      242.54      9.81 o 
   3   1  16      487.04      479.97     15.19 o 
   4   1  16      352.52      333.48     20.59 o 
   5   1  16       50.43       40.54     11.21 o 
  -7   2  16        8.63       12.59      8.04 o 
  -6   2  16      209.87      183.67     13.28 o 
  -5   2  16       65.61       57.80      7.10 o 
  -4   2  16        0.18       -1.58      5.05 o 
  -3   2  16       10.03       11.54      5.39 o 
  -2   2  16        8.02       19.11      4.80 o 
  -1   2  16      423.05      414.06     12.34 o 
   0   2  16      321.59      307.32     10.68 o 
   1   2  16      127.62      144.83      7.75 o 
   2   2  16      180.37      169.61      8.46 o 
   3   2  16       83.33       95.78      9.05 o 
   4   2  16        0.67        5.30      6.52 o 
   5   2  16      174.61      181.71     12.47 o 
   6   2  16        0.51       16.53     10.77 o 
   7   2  16       85.41       92.99     16.24 o 
  -7   3  16       13.82       26.53      9.14 o 
  -6   3  16       85.44       58.23      9.88 o 
  -5   3  16       34.80       20.96      6.12 o 
  -4   3  16        4.11       12.35      5.13 o 
  -3   3  16      158.03      178.65      9.05 o 
  -2   3  16      670.96      684.88     16.76 o 
  -1   3  16      147.90      140.99      7.82 o 
   0   3  16      447.46      445.69     12.90 o 
   1   3  16       69.81       76.17      6.43 o 
   2   3  16        0.31        4.54      5.27 o 
   3   3  16       14.96       17.07      6.17 o 
   4   3  16      208.97      206.33     11.61 o 
   5   3  16       13.45       13.77      6.89 o 
   6   3  16      607.11      653.04     39.41 o 
   7   3  16      253.51      268.17     21.68 o 
  -6   4  16      148.05      143.37     12.28 o 
  -5   4  16       34.99       56.93      9.70 o 
  -4   4  16      499.28      501.38     14.54 o 
  -3   4  16      259.83      280.80     11.96 o 
  -2   4  16       47.62       52.34      6.41 o 
  -1   4  16        4.98       21.24      4.94 o 
   0   4  16      429.82      449.88     12.89 o 
   1   4  16      250.94      233.17     11.61 o 
   2   4  16      154.60      145.87      9.51 o 
   3   4  16      422.78      479.27     17.17 o 
   4   4  16       51.01       40.99      7.88 o 
   5   4  16      195.66      190.33     11.86 o 
   6   4  16        1.42        2.52      6.94 o 
   7   4  16        0.94       13.30     11.36 o 
  -6   5  16       36.44       33.99     10.43 o 
  -4   5  16       37.48       50.47      7.24 o 
  -3   5  16        0.57        8.69      6.35 o 
  -2   5  16       14.47       25.28      5.40 o 
  -1   5  16      323.56      330.11     11.21 o 
   0   5  16      306.50      298.33     16.80 o 
   1   5  16       14.48        8.22      5.71 o 
   2   5  16     1191.34     1282.81     34.48 o 
   3   5  16        0.39       10.62      8.00 o 
   4   5  16       30.24       13.18      6.40 o 
   5   5  16        0.45        1.74      6.75 o 
   6   5  16      103.91      101.09      9.95 o 
   7   5  16       14.36        6.77     11.62 o 
  -5   6  16       39.76       42.66      9.10 o 
  -4   6  16      171.04      168.32     12.14 o 
  -3   6  16      255.10      252.21     10.79 o 
  -2   6  16       63.99       58.77     12.50 o 
  -1   6  16      488.23      488.67     17.42 o 
   0   6  16        4.16       10.59      5.74 o 
   1   6  16      156.21      166.11     16.93 o 
   2   6  16       14.40       14.07      8.71 o 
   3   6  16       15.71       21.83      6.56 o 
   4   6  16        2.68        1.66      6.19 o 
   5   6  16      248.42      264.72     13.47 o 
   6   6  16      104.59      137.09     17.12 o 
   7   6  16      243.83      231.23     13.92 o 
  -5   7  16       43.50       84.43     16.12 o 
  -4   7  16      189.81      187.20     13.37 o 
  -3   7  16        0.10        1.34      5.77 o 
  -2   7  16      159.97      174.56     21.45 o 
  -1   7  16       11.96       12.87      6.35 o 
   0   7  16      111.12       98.09      9.37 o 
   1   7  16       74.11       84.65     10.25 o 
   2   7  16      366.88      371.71     15.52 o 
   3   7  16        0.35        0.79      6.43 o 
   4   7  16      531.12      483.98     50.25 o 
   5   7  16       58.50       63.93     15.11 o 
   6   7  16       27.59       42.74      8.45 o 
   7   7  16       96.32       90.23     11.14 o 
  -4   8  16        0.90       17.19      8.96 o 
  -3   8  16       90.16      160.45     18.47 o 
  -2   8  16       16.98       13.13     16.96 o 
  -1   8  16       15.33       13.87      6.57 o 
   0   8  16      154.20      137.17     10.25 o 
   1   8  16     1101.21     1078.88     44.30 o 
   2   8  16      274.31      269.18     16.27 o 
   3   8  16      185.93      191.24     12.05 o 
   4   8  16      201.37      215.93     14.62 o 
   5   8  16        7.52        7.60      7.03 o 
   6   8  16        4.29       10.13     11.86 o 
  -3   9  16      134.21      135.12     17.83 o 
  -2   9  16      171.44      192.33     13.04 o 
  -1   9  16        3.08        9.19     14.00 o 
   0   9  16      141.53      141.21     11.49 o 
   1   9  16        0.61        1.13      6.77 o 
   2   9  16       48.74       54.55     13.18 o 
   3   9  16       12.03        7.82      7.11 o 
   4   9  16       38.76       30.34     13.55 o 
   5   9  16       13.40       20.17      8.42 o 
   6   9  16      275.05      276.04     15.23 o 
  -1  10  16       21.19       55.27     21.56 o 
   0  10  16       20.56       41.48     12.97 o 
   1  10  16        5.51       21.57     16.28 o 
   2  10  16        0.16        1.88     10.77 o 
   3  10  16      124.52      113.93     11.56 o 
   4  10  16      250.88      227.39     20.37 o 
   5  10  16       79.94       79.99     16.68 o 
  -4  -4  17       12.34       12.21      8.31 o 
  -3  -4  17       31.87       32.73      8.60 o 
  -2  -4  17      158.63      147.62     12.57 o 
  -1  -4  17       85.50      111.72     14.83 o 
   0  -4  17        8.82        7.47      8.46 o 
   1  -4  17       17.33       32.80      8.66 o 
  -5  -3  17      347.64      357.78     17.21 o 
  -4  -3  17       19.88       15.75     12.58 o 
  -3  -3  17        3.75       15.90      9.74 o 
  -2  -3  17        4.45       11.02      7.50 o 
  -1  -3  17       25.71        9.02      7.40 o 
   0  -3  17       51.46       57.98      9.85 o 
   1  -3  17      674.29      814.78     25.07 o 
   2  -3  17        0.59        3.85     11.97 o 
   3  -3  17      136.52      125.01     12.69 o 
  -6  -2  17      141.30      140.19     11.77 o 
  -5  -2  17       10.81       19.30      9.81 o 
  -4  -2  17       76.89       77.63     10.30 o 
  -3  -2  17      183.46      178.63     12.01 o 
  -2  -2  17      262.09      270.11     14.36 o 
  -1  -2  17       67.67       73.54     14.52 o 
   0  -2  17      343.55      337.52     25.08 o 
   1  -2  17       19.06       25.99      8.02 o 
   2  -2  17       11.01       17.62      8.17 o 
   3  -2  17       12.15       19.80      8.33 o 
   4  -2  17       38.81       61.31     13.21 o 
  -6  -1  17        1.40       15.73      7.97 o 
  -5  -1  17      341.19      342.63     16.15 o 
  -4  -1  17       28.17       19.92      7.42 o 
  -3  -1  17      588.47      627.49     41.35 o 
  -2  -1  17       11.43       19.10      6.69 o 
  -1  -1  17      197.20      227.77     12.42 o 
   0  -1  17        1.20       20.77     10.30 o 
   1  -1  17       80.57       83.09     15.33 o 
   2  -1  17       14.20        9.92      7.41 o 
   3  -1  17      418.94      426.92     17.32 o 
   4  -1  17       27.30       17.48      8.47 o 
  -6   0  17      226.83      219.03      9.50 o 
  -5   0  17       46.72       34.14      6.69 o 
  -4   0  17      147.07      151.62      9.37 o 
  -3   0  17      146.78      160.22      9.15 o 
  -2   0  17       52.87       66.18      8.29 o 
  -1   0  17      127.49      114.08      9.43 o 
   0   0  17      261.64      264.62     23.45 o 
   1   0  17       27.85       40.30      8.05 o 
   2   0  17      768.39      802.28     37.33 o 
   3   0  17       41.37       36.44     17.03 o 
   4   0  17       63.24       70.53     12.56 o 
  -6   1  17        0.46        4.94      7.91 o 
  -5   1  17       19.92        9.70      8.77 o 
  -4   1  17       48.25       60.10      7.43 o 
  -3   1  17      345.59      350.90     12.50 o 
  -2   1  17       16.10        5.67      5.12 o 
  -1   1  17      224.51      215.38      9.77 o 
   0   1  17        3.09        7.09      6.16 o 
   1   1  17      156.66      154.40      8.41 o 
   2   1  17       37.66       42.82      6.49 o 
   3   1  17       14.36       10.53      6.86 o 
   4   1  17        4.19       10.65     10.38 o 
   5   1  17       78.92       83.55     14.33 o 
  -6   2  17       74.24       84.13     10.84 o 
  -5   2  17      177.91      180.52     16.00 o 
  -4   2  17      711.91      686.33     17.67 o 
  -3   2  17      114.94      124.35      8.33 o 
  -2   2  17      629.05      646.57     22.28 o 
  -1   2  17      174.90      163.47      8.64 o 
   0   2  17      232.45      232.18      9.91 o 
   1   2  17       45.17       41.29      6.04 o 
   2   2  17       64.57       86.43      7.34 o 
   3   2  17      377.96      430.65     16.64 o 
   4   2  17      372.61      383.47     16.12 o 
   5   2  17      303.97      314.47     15.17 o 
  -6   3  17        2.38       -3.47     11.65 o 
  -5   3  17      310.62      344.73     29.83 o 
  -4   3  17       40.75       50.30      6.82 o 
  -3   3  17      313.76      317.94     11.85 o 
  -2   3  17      103.15      100.50      7.49 o 
  -1   3  17      157.44      151.47     10.02 o 
   0   3  17        0.52        7.06      6.07 o 
   1   3  17      525.72      544.25     14.73 o 
   2   3  17      492.10      444.79     16.66 o 
   3   3  17      128.48      114.08      9.72 o 
   4   3  17      225.80      233.45     13.09 o 
   5   3  17        2.47       -0.96      7.19 o 
   6   3  17       32.12       50.73     15.18 o 
  -6   4  17       21.94       14.97     12.33 o 
  -5   4  17       58.34       83.14     10.71 o 
  -4   4  17       13.75       13.08      6.11 o 
  -3   4  17       32.83       28.45     11.32 o 
  -2   4  17      116.78      138.84     14.05 o 
  -1   4  17       21.86       20.63      5.32 o 
   0   4  17      381.13      370.96     12.24 o 
   1   4  17      474.83      454.94     16.72 o 
   2   4  17       18.74       24.89      6.60 o 
   3   4  17       23.41       18.17      6.56 o 
   4   4  17        2.73       10.50      7.74 o 
   5   4  17       62.10       44.38      9.07 o 
   6   4  17       37.23       46.30     14.09 o 
  -5   5  17       54.04       42.94      9.29 o 
  -4   5  17       72.91       77.93      8.45 o 
  -3   5  17      320.70      308.62     11.81 o 
  -2   5  17       51.84       57.26      7.06 o 
  -1   5  17       79.82       84.99      9.72 o 
   0   5  17      120.09       90.95      9.10 o 
   1   5  17       28.24       32.15      6.94 o 
   2   5  17       50.58       49.41      7.90 o 
   3   5  17      206.98      193.70     12.01 o 
   4   5  17      260.56      259.96     13.48 o 
   5   5  17        0.39       14.11      7.36 o 
   6   5  17      148.81      129.32     11.63 o 
  -5   6  17       44.30       68.57     15.27 o 
  -4   6  17      106.88       99.50     15.41 o 
  -3   6  17       33.72       25.94      6.58 o 
  -2   6  17        0.03        2.58      5.19 o 
  -1   6  17      108.79      108.46      9.73 o 
   0   6  17       72.47       55.61      8.05 o 
   1   6  17      205.71      201.27     11.95 o 
   2   6  17       98.81       79.90      9.12 o 
   3   6  17      523.67      526.66     21.58 o 
   4   6  17       19.97       13.76      6.63 o 
   5   6  17      156.17      141.98     11.44 o 
   6   6  17        0.52        2.51      7.52 o 
  -4   7  17       91.28       90.52     11.63 o 
  -3   7  17       19.68       27.46      8.22 o 
  -2   7  17       18.04       16.69      7.57 o 
  -1   7  17      182.27      161.26     11.19 o 
   0   7  17      789.38      791.74     50.16 o 
   1   7  17      195.92      190.58     12.09 o 
   2   7  17      323.90      320.57     15.14 o 
   3   7  17       41.68       57.56      9.06 o 
   4   7  17       20.17       14.50     12.25 o 
   5   7  17       88.81       85.75     10.03 o 
   6   7  17      127.30      144.59     12.04 o 
  -3   8  17       40.80       -7.65     10.56 o 
  -2   8  17      112.46       87.29     21.00 o 
  -1   8  17       29.42       42.93      8.51 o 
   0   8  17       48.65       66.01      9.33 o 
   1   8  17       39.22       12.80     11.00 o 
   2   8  17      126.32      138.52     10.92 o 
   3   8  17      232.57      249.08     22.36 o 
   4   8  17       12.00       24.54     18.56 o 
   5   8  17      368.64      387.37     17.18 o 
   6   8  17        2.04       -3.06     11.59 o 
  -2   9  17       89.44      107.70     15.44 o 
  -1   9  17      113.54       93.92     10.60 o 
   0   9  17        2.76       15.05      7.91 o 
   1   9  17       76.85       66.26      9.22 o 
   2   9  17      301.30      293.55     14.86 o 
   3   9  17      115.62      120.55     15.89 o 
   4   9  17      571.64      566.06     20.91 o 
   5   9  17       44.78       50.66     13.53 o 
   0  10  17        0.18       23.83     12.30 o 
   1  10  17      249.85      275.05     15.23 o 
   2  10  17        0.83        4.41     11.77 o 
   3  10  17       89.48       65.69     16.33 o 
  -3  -3  18       20.10       18.40     17.11 o 
  -2  -3  18       54.49       57.07      9.87 o 
  -1  -3  18      152.82      118.26     12.33 o 
   0  -3  18       55.88       70.17     11.03 o 
   1  -3  18        3.24       18.01      9.09 o 
  -5  -2  18      244.27      250.96     20.80 o 
  -4  -2  18      195.58      212.18     13.46 o 
  -3  -2  18       37.71       38.30      8.41 o 
  -2  -2  18       30.13       23.69      8.33 o 
  -1  -2  18       12.31       24.02      7.90 o 
   0  -2  18        0.90        0.89      8.04 o 
   1  -2  18       52.08       40.72     17.06 o 
   2  -2  18      497.07      591.44     22.42 o 
  -5  -1  18      270.05      263.28     14.71 o 
  -4  -1  18       66.09       64.21      9.63 o 
  -3  -1  18        0.33        4.02      7.69 o 
  -2  -1  18       86.43       80.27      9.53 o 
  -1  -1  18      285.64      291.37     14.78 o 
   0  -1  18       81.05       93.04     10.05 o 
   1  -1  18      500.80      543.67     20.05 o 
   2  -1  18        7.50       11.72     11.30 o 
   3  -1  18       72.93       89.30     18.17 o 
  -5   0  18       10.98       11.30      6.84 o 
  -4   0  18      180.56      186.69     12.66 o 
  -3   0  18      218.32      207.48     12.92 o 
  -2   0  18      308.63      307.86     14.41 o 
  -1   0  18       12.16       16.85      7.18 o 
   0   0  18      366.88      409.87     28.95 o 
   1   0  18       38.25       37.64      8.05 o 
   2   0  18       11.10       27.53      7.87 o 
   3   0  18      208.38      202.30     12.78 o 
   4   0  18        1.07       20.39     12.53 o 
  -5   1  18      236.43      233.72     18.79 o 
  -4   1  18       19.11       13.03      6.12 o 
  -3   1  18      202.08      224.05     10.77 o 
  -2   1  18       27.84       39.38      6.62 o 
  -1   1  18       50.26       61.88     10.76 o 
   0   1  18        5.55       14.63      5.50 o 
   1   1  18      372.45      388.99     16.03 o 
   2   1  18       50.87       60.60      8.85 o 
   3   1  18      390.45      441.59     24.68 o 
   4   1  18        4.98       12.12     11.74 o 
   5   1  18      223.22      217.40     19.59 o 
  -5   2  18       72.90       83.93     10.35 o 
  -4   2  18        9.08       11.54      6.19 o 
  -3   2  18      114.70      116.94      8.80 o 
  -2   2  18      156.61      156.26      9.21 o 
  -1   2  18       96.17      105.23     12.04 o 
   0   2  18      374.35      391.61     12.86 o 
   1   2  18      123.27      134.04      8.45 o 
   2   2  18      447.21      455.63     17.46 o 
   3   2  18      156.79      179.28     12.26 o 
   4   2  18       24.88       72.37     14.41 o 
   5   2  18       44.00       30.21     12.65 o 
  -5   3  18       28.34       30.21      8.91 o 
  -4   3  18       50.77       67.20     11.34 o 
  -3   3  18      111.89      130.70      9.12 o 
  -2   3  18      129.58      132.86      8.57 o 
  -1   3  18      626.03      655.11     17.22 o 
   0   3  18      111.71      110.64      8.27 o 
   1   3  18      129.75      166.90      8.90 o 
   2   3  18       13.53       12.84      6.55 o 
   3   3  18       61.48       68.23      8.75 o 
   4   3  18       50.58       32.72      8.46 o 
   5   3  18      162.44      177.26     16.61 o 
  -5   4  18        1.45       21.59     12.36 o 
  -4   4  18      250.66      243.75     11.23 o 
  -3   4  18       43.16       43.73      7.14 o 
  -2   4  18      196.46      210.50     10.30 o 
  -1   4  18        0.64        7.29      6.76 o 
   0   4  18        0.07       11.61      7.38 o 
   1   4  18        1.84       12.26      6.51 o 
   2   4  18      313.99      299.48     14.55 o 
   3   4  18      236.57      233.55     13.37 o 
   4   4  18       77.97       68.03      9.55 o 
   5   4  18      135.33      140.29     12.15 o 
   6   4  18        8.76       15.24     12.12 o 
  -4   5  18        7.39       30.65     11.88 o 
  -3   5  18        8.93       11.10      6.40 o 
  -2   5  18       19.42       14.27      7.81 o 
  -1   5  18      207.21      190.52     11.90 o 
   0   5  18        2.66       12.59      9.41 o 
   1   5  18      452.00      469.95     17.86 o 
   2   5  18      154.92      142.90     10.83 o 
   3   5  18       63.90       41.47      8.71 o 
   4   5  18       82.60       80.65     19.33 o 
   5   5  18        5.10        6.20      8.10 o 
   6   5  18       15.82        1.75      9.77 o 
  -4   6  18       19.33       26.36     13.03 o 
  -3   6  18       12.58       15.51      8.03 o 
  -2   6  18      255.79      265.66     14.43 o 
  -1   6  18       18.31       27.21      7.36 o 
   0   6  18       63.84       68.26      8.88 o 
   1   6  18      455.60      476.96     18.45 o 
   2   6  18        6.63       12.15      7.23 o 
   3   6  18        2.26        3.86      7.43 o 
   4   6  18       69.22       77.93     12.11 o 
   5   6  18      116.18      100.80     11.33 o 
  -3   7  18      304.08      296.93     34.21 o 
  -2   7  18        1.66       17.29      8.18 o 
  -1   7  18        0.67       15.10      7.18 o 
   0   7  18       76.28       77.37     10.09 o 
   1   7  18        4.27       -0.68      7.18 o 
   2   7  18      131.23      124.90     11.08 o 
   3   7  18      319.33      326.47     16.03 o 
   4   7  18      328.96      323.08     15.62 o 
   5   7  18        3.06        3.88      7.92 o 
  -2   8  18      160.00      176.98     17.18 o 
  -1   8  18       62.67       79.00     10.74 o 
   0   8  18        1.69        4.08      8.31 o 
   1   8  18      330.14      318.55     15.61 o 
   2   8  18       17.79       16.34     11.09 o 
   3   8  18      526.42      457.98     18.57 o 
   4   8  18       12.34       23.72      9.75 o 
   0   9  18        1.14       11.94     11.38 o 
   1   9  18      119.94      123.26     11.44 o 
   2   9  18       68.46       57.89      9.28 o 
  -2  -2  19       46.54       46.66     13.41 o 
  -1  -2  19      187.08      200.66     20.36 o 
   0  -2  19       36.54       45.10     13.89 o 
  -3  -1  19      179.96      222.75     14.23 o 
  -2  -1  19       67.75       52.17      9.41 o 
  -1  -1  19       74.36       95.71     10.84 o 
   0  -1  19       52.79       51.98     12.55 o 
   1  -1  19       11.19        1.57      8.41 o 
   2  -1  19       18.43       25.20     10.24 o 
  -4   0  19       85.89       77.91     11.03 o 
  -3   0  19        1.30        6.38      8.24 o 
  -2   0  19       12.44        9.66     11.61 o 
  -1   0  19       61.82       64.86      9.35 o 
   0   0  19      312.65      302.09     15.25 o 
   1   0  19       65.89       92.60     10.74 o 
   2   0  19      218.82      265.31     14.32 o 
   3   0  19       46.03       63.89     10.89 o 
  -4   1  19       52.26       64.65      9.23 o 
  -3   1  19       16.37        8.40      6.93 o 
  -2   1  19       97.72      111.16     10.81 o 
  -1   1  19      333.93      359.58     16.10 o 
   0   1  19       16.73       29.57      7.99 o 
   1   1  19      344.55      359.22     15.96 o 
   2   1  19      263.79      285.94     19.77 o 
   3   1  19       35.09       54.54     13.44 o 
  -4   2  19       68.76       71.27      8.83 o 
  -3   2  19      295.73      322.75     13.64 o 
  -2   2  19      257.37      280.37     11.88 o 
  -1   2  19        4.96        8.03     10.12 o 
   0   2  19      127.00      125.09      9.08 o 
   1   2  19        0.52       12.48      7.61 o 
   2   2  19      293.25      307.86     15.00 o 
   3   2  19        2.87        6.85     10.68 o 
   4   2  19      547.39      665.46     31.74 o 
  -4   3  19       63.36       68.69      8.64 o 
  -3   3  19      135.59      123.19      9.46 o 
  -2   3  19        2.42       11.51      6.37 o 
  -1   3  19        0.84        7.16      7.27 o 
   0   3  19        6.69        8.01      5.97 o 
   1   3  19      255.00      245.09     13.41 o 
   2   3  19      111.76      109.26     10.82 o 
   3   3  19      529.00      557.51     20.56 o 
   4   3  19      132.41      133.36     14.03 o 
  -4   4  19        1.65        8.76      6.95 o 
  -3   4  19       32.75       37.38      7.20 o 
  -2   4  19       33.88       27.80      6.98 o 
  -1   4  19       95.65       88.17      8.18 o 
   0   4  19      581.86      581.61     20.28 o 
   1   4  19       34.88       10.68     20.61 o 
   2   4  19      195.27      186.16     12.44 o 
   3   4  19       42.95       42.85      9.49 o 
   4   4  19       12.62       14.57     10.02 o 
  -3   5  19      217.73      238.44     19.64 o 
  -2   5  19        0.03        5.66      6.21 o 
  -1   5  19      218.18      180.91     12.66 o 
   0   5  19        3.72        4.39      7.09 o 
   1   5  19       65.12       48.43      8.91 o 
   2   5  19       44.60       48.49      9.16 o 
   3   5  19      148.55      168.58     12.72 o 
   4   5  19       40.14       50.25      9.34 o 
  -3   6  19        3.36       18.95     11.83 o 
  -2   6  19        2.55        4.86      9.86 o 
  -1   6  19        0.99        6.66     15.22 o 
   0   6  19       45.24       69.55     10.31 o 
   1   6  19        4.04        6.55      7.53 o 
   2   6  19      397.21      382.59     19.55 o 
   3   6  19       30.10       39.74      9.20 o 
   4   6  19       51.85       41.74      8.78 o 
  -2   7  19        7.61       17.50     12.27 o 
  -1   7  19       42.48       50.02     20.11 o 
   0   7  19      249.19      271.62     14.66 o 
   1   7  19      184.27      179.11     12.48 o 
   2   7  19       59.22       54.79     10.77 o 
   3   7  19        4.26        5.00     11.33 o 
   0   8  19       15.83       -1.56     10.94 o 
   1   8  19        8.71       18.62     12.03 o 
  -2   0  20       93.00      103.99     16.92 o 
  -1   0  20      115.19      124.11     16.83 o 
   0   0  20      171.14      189.10     19.18 o 
  -2   1  20       76.51       78.10     10.54 o 
  -1   1  20       46.91       34.32      8.84 o 
   0   1  20        1.34        3.29      7.78 o 
   1   1  20       19.00        8.74     13.30 o 
  -3   2  20        0.20        1.38      8.66 o 
  -2   2  20        0.38       21.14      7.21 o 
  -1   2  20        2.76        7.18      6.46 o 
   0   2  20      130.65      125.35      9.50 o 
   1   2  20       46.88       37.80     13.03 o 
   2   2  20       18.73       12.56     11.18 o 
  -3   3  20        3.58        8.00     11.84 o 
  -2   3  20      351.67      359.19     13.75 o 
  -1   3  20      261.57      229.53     14.12 o 
   0   3  20       31.00       33.65      8.66 o 
   1   3  20       91.55       99.04     11.42 o 
   2   3  20       12.18       28.31     26.18 o 
   3   3  20       80.00       87.45     11.55 o 
  -2   4  20      174.08      157.80     10.38 o 
  -1   4  20      100.83       72.73     13.97 o 
   0   4  20      218.29      186.87     13.47 o 
   1   4  20       18.48        5.97      8.29 o 
   2   4  20       69.33       61.27     10.36 o 
   3   4  20       19.71        8.98      8.64 o 
  -1   5  20        0.87       16.36      8.28 o 
   0   5  20        1.31       14.63      8.23 o 
   1   5  20      140.27      138.63     11.86 o 
   2   5  20        2.33       -0.25      8.29 o 
   3   5  20       92.42      106.82     17.42 o 
  -1   6  20       16.69       13.71     12.65 o 
   0   6  20      145.18      147.13     12.17 o 
   1   6  20        9.14       11.04      8.08 o 
   2   6  20       66.32       57.66     16.50 o 
                                                 
